# Supplementary material for: Stockpiling by pups and self-sacrifice by their fasting mothers observed in birth to weaning serum metabolomes of Atlantic grey seals
Source: Sci Rep. 2020 May 4;10:7465. doi: 10.1038/s41598-020-64488-1 (PMC7198541; doi:10.1038/s41598-020-64488-1)
Supplement: Supplementary file 2 — Supplementary Information. [file 41598_2020_64488_MOESM2_ESM.xlsx]

## Sheet: Notes on 
Stockpiling by pups and self-sacrifice by their fasting mothers observed in birth to weaning serum metabolomes of Atlantic grey seals
David G. Watson, P.P (Paddy) Pomeroy, Naser F. Al-Tannak, Malcolm W. Kennedy
Authors for correspondence: Malcolm Kennedy (malcolm.kennedy@glasgow.ac.uk) and David Watson (D.G.Watson@strath.ac.uk)
Notes on column heading codes in the data sheet.
The initial letter is the seal mother and pup pair (A to E), the numeral is the days after birth, then ‘M’ for the mother and 'P' for the pup.
So, 'E7P' refers to the pup of mother/pup pair E sampled seven days after birth.
Columns 'P1, 'P2', and 'P3' are the pooled reference control samples used for quality control, as appear in Figure 1 of the main text.
The 'Ratio' columns provide the average values for pups versus the average values for mothers for each of the days after birth at which samples were taken.
Thus, column 'Ratio 2p/2m' refers to the average ratio of pup to mother values on day 2 after birth.
Note that a different calculation was used for figures 5 and 6 of the main paper and figure S9 of the Electronic supplementary material.
For those, the ratio of pup to mother values for each individual pup/mother pair were calculated and the resulting values averaged for each day.

## Sheet: Data
Compound ID	Polarity	M/Z	Rt(min)	MWt	Chemical Formula	Name	Map	Pathway			A2M	B2M	C2M	D2M	E2M	A2P	B2P	C2P	D2P	E2P	A7M	B7M	C7M	D7M	E7M	A7P	B7P	C7P	D7P	E7P	A13M	B13M	C13M	D13M	E13M	A13P	B13P	C13P	D13P	E13P	A17M	B18M	C19M	D18M	E18M	A17P	B18P	C19P	D18P
417	P	161.128	24.2316	160.121	C7H16N2O2	N6-Methyl-L-lysine	Amino Acid Metabolism	_	_	_	100848	87718.3	133948	94721.1	183938	458967	7.77434e+06	7.52108e+06	3.61628e+06	153632	44815.8	115583	114956	73402.7	270236	5.84654e+06	8.05571e+06	84109.2	462825	38723	791953	660119	36628.9	60842.8	32260.1	6.12479e+06	1.19866e+07	5.06895e+06	7.64501e+06	4.32378e+06	107373	181196	89014.5	97829.2	66700.4	9.16512e+06	1.32266e+07	4.35377e+06	9.24217e+06
402	P	159.076	15.6294	158.069	C6H10N2O3	4-Methylene-L-glutamine	Carbohydrate Metabolism	C5-Branched dibasic acid metabolism	_	Carbohydrate	262719	68170.3	65147.4	78671.6	301967	1.5264e+06	2.71149e+06	3.80179e+06	2.57042e+06	88594.9	133651	86808.5	90268.5	73219.2	1.08967e+06	3.67414e+06	5.80054e+06	499900	2.09985e+06	80816.5	430243	392849	77898.3	115103	92013.5	5.17029e+06	8.60149e+06	4.37801e+06	5.17884e+06	4.01315e+06	115888	153541	75885.4	98496.3	65988.5	7.23292e+06	1.05528e+07	6.56615e+06	8.72755e+06
255	N	131.083	15.6493	132.09	C5H12N2O2	L-Ornithine isomer	Amino Acid Metabolism	Arginine and proline metabolism__D-Arginine and D-ornithine metabolism__Glutathione metabolism	Cytoplasm (Predicted from LogP), Extracellular, mitochondria	Amino Acids	82931	22394.1	22999.5	26012.4	75642.5	417426	745702	953709	595962	26378.5	42100.7	29057.8	24840.1	25796.5	241139	1.00453e+06	1.42146e+06	119417	500378	25892.3	127192	99957.2	22974.6	31538.1	27291	1.35106e+06	2.12001e+06	1.02203e+06	1.11144e+06	938117	37057.5	40941.4	25118.6	31361.3	22031.1	1.84509e+06	2.44885e+06	1.32308e+06	1.95228e+06
716	P	247.14	13.97	246.133	C9H18N4O4	N2-(D-1-Carboxyethyl)-L-arginine	Amino Acid Metabolism	Arginine and proline metabolism	_	_	1.37244e+06	190738	153228	58295	1.84322e+06	1.25078e+06	5.61863e+06	4.42965e+06	8.02057e+06	98720.4	755198	908838	473186	464593	3.23164e+06	5.99838e+06	1.46361e+07	301069	2.19271e+06	610058	3.00291e+06	7.76997e+06	257057	614185	466701	5.58163e+06	1.84577e+07	1.1862e+07	1.53823e+07	1.59656e+07	365232	502835	129366	337333	24475	1.20444e+07	2.24623e+07	8.60239e+06	1.301e+07
481	P	175.108	13.3202	174.1	C7H14N2O3	N-Acetylornithine	Amino Acid Metabolism	Arginine and proline metabolism	_	Amino Acids	329830	12458.1	18841.8	24684.5	631206	1.88629e+06	4.64396e+06	5.03399e+06	6.8514e+06	62222.9	188203	64013.1	53232	49366	1.06066e+06	4.01672e+06	5.97397e+06	442932	2.81479e+06	63350	2.94453e+06	1.63416e+06	40063.5	260524	159702	8.89552e+06	6.81396e+06	3.43428e+06	7.90236e+06	8.28123e+06	438547	402030	34175.3	207842	15444.9	1.05705e+07	9.90054e+06	3.37e+06	7.70976e+06
482	N	173.105	27.0496	174.112	C6H14N4O2	L-Arginine	Amino Acid Metabolism	Arginine and proline metabolism__Clavulanic acid biosynthesis__D-Arginine and D-ornithine metabolism	Cytoplasm, Extracellular, mitochondria	Amino Acids	167370	98830.2	106345	86609.1	180946	383316	1.15628e+06	1.04002e+06	842624	130829	135503	109966	89394.1	84616.7	243070	1.4835e+06	2.9645e+06	152130	348254	81067.5	612755	585491	67360.9	62056.6	87659.8	1.75227e+06	3.31099e+06	1.60479e+06	2.17322e+06	1.38229e+06	129519	210605	78323.4	82057.4	78783.1	2.62825e+06	3.6095e+06	1.66646e+06	2.37447e+06
486	P	176.103	15.305	175.096	C6H13N3O3	L-Citrulline	Amino Acid Metabolism	Arginine and proline metabolism	Cytoplasm (Predicted from LogP), mitochondria	Amino Acids	547560	309252	235729	206161	515198	3.52039e+06	4.46189e+06	3.49224e+06	3.03036e+06	2.28899e+06	311401	269638	195210	205660	2.99743e+06	2.57024e+06	5.14024e+06	4.56325e+06	4.09747e+06	183473	638531	659859	140304	231996	195148	1.59122e+06	3.35959e+06	1.86648e+06	6.29162e+06	1.7146e+06	262868	363948	191466	321693	176621	1.13763e+07	2.78964e+06	1.62008e+06	1.25652e+06
416	P	161.128	18.4612	160.121	C7H16N2O2	N6-Methyl-L-lysine	Amino Acid Metabolism	_	_	_	545448	16661.8	28776.6	18095.4	243886	2.30858e+06	6.12036e+06	7.4125e+06	4.53876e+06	41913.1	320138	84308.2	106238	31047	409822	3.71596e+06	5.25462e+06	497272	1.86595e+06	28700.8	1.77351e+06	1.93907e+06	56856.1	168894	52321.1	3.13849e+06	3.53057e+06	4.10582e+06	3.73095e+06	764479	328987	433983	89774	112527	6901.44	3.09066e+06	2.93259e+06	2.89786e+06	2.65869e+06
1183	N	524.279	4.59126	525.286	C27H44NO7P	LysoPE(0:0/22:6(4Z,7Z,10Z,13Z,16Z,19Z))	Lipids: Glycerophospholipids	Glycerophosphoethanolamines	Membrane	Phospholipids	789393	385659	346011	174888	272287	6.06224e+06	9.30587e+06	8.10631e+06	3.68594e+06	5.92513e+06	557339	653813	353857	464094	7.42766e+06	3.62015e+06	3.82024e+06	3.02517e+06	2.69347e+06	481770	433699	677541	283311	553688	523703	7.56289e+06	8.12573e+06	6.42012e+06	5.19912e+06	7.38513e+06	551298	342069	247973	817488	408730	8.25583e+06	6.35781e+06	3.79425e+06	8.16911e+06
771	P	268.104	9.01731	267.097	C10H13N5O4	Adenosine	Nucleotide Metabolism	Purine metabolism	_	_	126993	4.94506e+06	1.15643e+07	68677.4	634348	120091	117297	257166	374563	87935	84965	151745	65529.2	58436.1	349827	195044	118896	115169	123407	94094.9	174063	264791	697699	87114.4	106687	134647	798581	376468	117747	175772	62673.9	82238.6	82286	67272.8	55394.2	159305	121489	1.72088e+06	212270
995	P	375.253	4.17035	374.246	C23H34O4	[ST hydroxy(3:0)] (5Z,7E)-(1S,3R)-1,3-dihydroxy-24-nor- 9,10-seco-5,7,10(19)-cholatrien-23-oic acid	Lipids: Sterol lipids	Secosteroids	_	Sterols	459580	351199	293833	113612	83828.4	2.45314e+06	2.47078e+06	2.17589e+06	751246	2.55287e+06	315988	255216	165616	286095	6.42638e+06	5.94094e+06	2.8774e+06	2.47751e+06	3.42002e+06	70106.1	134466	209384	168474	346793	142342	2.49946e+06	2.22152e+06	3.94609e+06	1.69533e+06	2.96348e+06	180081	169828	129051	172048	44644.3	1.89367e+06	1.69301e+06	967852	2.39729e+06
461	P	170.081	7.70566	169.074	C8H11NO3	Pyridoxine	Metabolism of Cofactors and Vitamins	Vitamin B6 metabolism	Cytoplasm (Predicted from LogP), Extracellular	Pyridoxals and Derivatives	696748	479525	628000	711068	760034	4.59661e+06	2.90643e+06	6.72602e+06	5.52551e+06	5.65122e+06	718853	1.1155e+06	968555	604385	1.03492e+07	6.62578e+06	8.76814e+06	5.71503e+06	8.97916e+06	659644	605830	1.02479e+06	564541	1.16579e+06	676930	5.44392e+06	1.12611e+07	6.93766e+06	7.72516e+06	7.23592e+06	523441	891938	1.10377e+06	466765	733959	6.63558e+06	1.09459e+07	5.16546e+06	7.4369e+06
518	P/N	180.067	12.832	181.074	C9H11NO3	L-Tyrosine	Amino Acid Metabolism	Tyrosine metabolism__Phenylalanine, tyrosine and tryptophan biosynthesis__Novobiocin biosynthesis__Thiamine metabolism__Phenylpropanoid biosynthesis__Alkaloid biosynthesis I	Cytoplasm, Extracellular, mitochondria	Amino Acids	543733	125103	189293	121714	319473	2.47949e+06	2.80072e+06	4.9707e+06	5.31408e+06	520050	299251	198222	228269	187994	1.30092e+06	2.0252e+06	2.66755e+06	1.35206e+06	2.76356e+06	218433	884138	554025	197427	414674	200114	2.91986e+06	3.19654e+06	3.6827e+06	2.88389e+06	2.45591e+06	307921	405130	283875	316857	136612	1.77394e+06	2.75083e+06	2.65665e+06	3.80884e+06
252	P/N	133.061	14.9075	132.053	C4H8N2O3	L-Asparagine	Amino Acid Metabolism	Alanine and aspartate metabolism__Tetracycline biosynthesis__Cyanoamino acid metabolism__Nitrogen metabolism	Cytoplasm, Extracellular, mitochondria	Amino Acids	278332	125886	156704	93563	274570	1.27226e+06	1.80263e+06	570397	634657	487352	212705	294074	78935.4	26600.7	629484	1.63469e+06	1.7168e+06	1.12202e+06	1.23973e+06	184946	475294	528529	205221	115104	241442	1.86908e+06	1.736e+06	1.25929e+06	1.64302e+06	1.8596e+06	221784	323055	127775	142581	152351	2.08681e+06	1.62354e+06	920884	1.8838e+06
174	P	120.066	10.6248	119.058	C4H9NO3	L-Threonine	Amino Acid Metabolism	Glycine, serine and threonine metabolism__Valine, leucine and isoleucine biosynthesis__Porphyrin and chlorophyll metabolism	_	_	630773	1.64202e+06	490212	2.80793e+06	1.51397e+06	1.95592e+06	1.91662e+06	1.90307e+06	1.88157e+06	3.30398e+06	1.15723e+06	1.14996e+06	1.07153e+06	779531	1.18046e+07	1.13665e+07	9.83838e+06	7.1781e+06	1.66685e+07	899376	603066	1.42722e+06	950431	2.1831e+06	1.90354e+06	3.22741e+06	7.12917e+06	7.05616e+06	1.16157e+07	9.89133e+06	851255	1.36444e+06	1.38386e+06	461122	728872	5.06433e+06	7.8709e+06	6.87222e+06	7.33596e+06
440	P	166.053	13.1257	165.046	C5H11NO3S	L-Methionine S-oxide	Amino Acid Metabolism	Methionine metabolism	_	_	5.96491e+06	179729	274995	91136.8	3.18221e+06	5.05862e+06	6.43808e+06	1.08345e+07	9.17444e+06	386776	3.88081e+06	1.24394e+06	1.47304e+06	281328	4.35804e+06	1.00705e+07	1.37685e+07	2.84413e+06	7.47945e+06	1.12115e+06	1.60384e+07	2.44263e+07	939187	1.89982e+06	1.7508e+06	1.18248e+07	1.82346e+07	1.19812e+07	1.62369e+07	1.00312e+07	2.80142e+06	7.53299e+06	1.06135e+06	1.0748e+06	249731	1.8837e+07	1.91678e+07	1.71541e+07	2.35655e+07
346	P/N	147.113	25.4807	146.106	C6H14N2O2	L-Lysine	Amino Acid Metabolism	Lysine biosynthesis__Lysine degradation__Biotin metabolism__Alkaloid biosynthesis II	Cytoplasm, Extracellular, mitochondria, nucleus, peroxisome	Amino Acids	582672	619555	623559	568498	660393	751566	1.4112e+06	1.93311e+06	1.08451e+06	680914	592830	530905	535021	574438	650121	1.97932e+06	2.93292e+06	604693	635000	579507	832726	761637	538344	541892	557448	1.78338e+06	4.96298e+06	2.02186e+06	2.97925e+06	1.55551e+06	557426	626961	542964	588430	533305	3.41285e+06	5.44823e+06	1.71109e+06	2.67882e+06
420	P	162.076	11.2688	161.069	C6H11NO4	L-2-Aminoadipate	Amino Acid Metabolism	Lysine biosynthesis__Lysine degradation__Penicillin and cephalosporin biosynthesis	_	_	236869	1.82429e+06	78635.9	1.37957e+06	915710	442507	1.15533e+06	197300	347479	2.21368e+06	241881	1.01833e+06	51085.8	272893	1.13424e+06	664995	3.44944e+06	155126	487171	431345	112650	583738	38760.6	285680	488480	254748	2.86261e+06	45116.8	629034	417618	144053	539796	18993.6	80892.4	209856	540462	3.23686e+06	181893	809889
608	N	204.067	7.14294	205.074	C11H11NO3	Indolelactate	Amino Acid Metabolism	Tryptophan metabolism	_	_	134165	147908	271553	118356	249275	4.15379e+06	3.45712e+06	1.49346e+06	1.49979e+06	4.25668e+06	164097	232852	156939	239195	2.10617e+06	994175	1.95785e+06	1.56104e+06	2.69248e+06	182161	160793	192970	182932	107916	94077.9	1.15157e+06	2.0899e+06	1.43023e+06	1.15723e+06	1.15873e+06	189616	183056	213740	138748	187269	816668	1.50996e+06	810413	1.03379e+06
419	P	162.076	11.1689	161.069	C6H11NO4	L-2-Aminoadipate	Amino Acid Metabolism	Lysine biosynthesis__Lysine degradation__Penicillin and cephalosporin biosynthesis	_	_	405447	1.76168e+06	230283	3.75306e+06	969462	672854	1.4784e+06	743522	1.15973e+06	1.0282e+06	349105	1.05748e+06	176663	813912	1.89224e+06	1.13509e+06	3.10852e+06	557406	2.76542e+06	618573	196557	701478	171606	1.57986e+06	706436	467842	2.5615e+06	343257	3.00783e+06	887097	249758	612686	200198	264568	356974	892272	3.4063e+06	667532	2.65754e+06
1101	N	465.305	3.62771	466.312	C27H46O4S	Cholesterolsulfate	Lipids: Sterol lipids	_	_	_	1.84489e+06	1.80535e+06	1.10507e+06	1.66076e+06	968362	8.54429e+06	1.35668e+07	6.87622e+06	1.19911e+07	1.18142e+07	1.1454e+06	1.67579e+06	1.06485e+06	1.33487e+06	9.78912e+06	4.62456e+06	7.22736e+06	4.59461e+06	5.45154e+06	1.25409e+06	1.01988e+06	867181	1.31234e+06	1.35726e+06	1.17085e+06	3.72749e+06	5.96117e+06	3.41673e+06	5.34338e+06	6.02641e+06	930356	1.28273e+06	1.20878e+06	942453	932733	4.20762e+06	6.28461e+06	3.98156e+06	6.71348e+06
657	P/N	227.114	15.4733	226.107	C9H14N4O3	Carnosine	Amino Acid Metabolism	Alanine and aspartate metabolism__Histidine metabolism__beta-Alanine metabolism	Cytoplasm	Polypeptides	4.43372e+06	6.02478e+06	6.21478e+06	1.86834e+06	2.05852e+06	7.95176e+06	7.00868e+06	3.63925e+06	1.27488e+07	5.648e+06	6.31615e+06	7.70033e+06	8.70791e+06	3.59171e+06	7.38422e+06	7.4446e+06	4.2772e+06	6.22689e+06	5.44621e+06	4.23888e+06	3.83399e+06	7.03655e+06	3.31917e+06	1.54368e+06	3.02084e+06	6.50048e+06	1.08554e+07	9.30521e+06	9.40564e+06	9.39234e+06	2.27332e+06	2.66096e+06	1.41228e+06	1.19052e+06	1.55476e+06	6.74441e+06	6.14393e+06	1.22283e+07	7.56341e+06
378	N	152.002	9.25547	153.01	C3H7NO4S	3-Sulfino-L-alanine	Amino Acid Metabolism	Cysteine metabolism__Taurine and hypotaurine metabolism	1	Amino Acid Metabolism	81677.1	243911	153341	315631	232584	766561	561727	743743	699519	575821	111075	184931	134283	223490	1.08527e+06	794949	932610	648719	844993	194740	96371.4	121655	94623.8	236019	209970	565798	843592	770432	626192	798917	110654	162722	125835	105271	157986	656722	796988	594138	566048
407	N	158.061	7.14289	159.068	C10H9NO	Indole-3-acetaldehyde	Amino Acid Metabolism	Tryptophan metabolism	_	_	90327.3	117572	209957	94957.4	208504	3.24486e+06	2.92526e+06	1.20251e+06	1.24764e+06	3.39514e+06	131099	188097	126583	198966	1.62786e+06	737613	1.46079e+06	1.24417e+06	2.06329e+06	155738	128225	148094	155909	90291	73413.1	876758	1.49908e+06	1.09475e+06	918381	899859	157226	145714	187308	113972	163628	604289	1.12783e+06	624833	844034
945	P	351.253	4.19	350.246	C21H34O4	[ST trihydrox] 3alpha,11beta,21-5alpha-trihydroxy-pregnane-20-one	Lipids: Sterol lipids	Steroids	_	Sterols	292180	135982	194934	158735	209180	1.20708e+06	391629	1.44188e+06	820360	798133	444795	46466.5	281156	104500	2.17787e+06	2.60266e+06	2.19328e+06	2.1954e+06	1.77529e+06	156802	344498	147533	457482	222155	264010	1.84678e+06	1.2041e+06	1.22204e+06	993975	1.8033e+06	257421	179473	627458	195313	354587	1.85971e+06	2.11841e+06	838441	1.27121e+06
1172	P	516.307	4.89372	515.301	C26H46NO7P	LysoPC(18:4(6Z,9Z,12Z,15Z))	Lipids: Glycerophospholipids	Glycerophosphocholines	Membrane	Phospholipids	2.34418e+06	1.93321e+06	2.54715e+06	1.43164e+06	1.27232e+06	8.66599e+06	7.31883e+06	1.13238e+07	3.58824e+06	4.5821e+06	1.49261e+06	2.69934e+06	1.98541e+06	1.984e+06	1.4285e+07	9.90274e+06	8.85982e+06	9.68343e+06	8.76888e+06	1.76211e+06	1.41165e+06	2.05374e+06	1.67291e+06	2.18253e+06	1.76686e+06	8.05353e+06	9.31318e+06	1.08856e+07	9.9408e+06	1.03997e+07	1.74221e+06	1.32169e+06	1.51216e+06	1.90415e+06	1.14714e+06	7.35776e+06	6.74433e+06	6.00552e+06	8.11456e+06
344	P/N	147.076	14.7534	146.069	C5H10N2O3	L-Glutamine	Amino Acid Metabolism	Glutamate metabolism__Purine metabolism__Pyrimidine metabolism__D-Glutamine and D-glutamate metabolism__Nitrogen metabolism	_	_	1.28531e+07	1.49932e+06	1.75979e+06	959604	1.53689e+07	1.40146e+07	1.72676e+07	1.71196e+07	1.73173e+07	4.85426e+06	7.77692e+06	5.86673e+06	5.30867e+06	1.35659e+06	1.16468e+07	2.13467e+07	2.56847e+07	1.42411e+07	1.61235e+07	3.29616e+06	2.54491e+07	4.5602e+07	3.58315e+06	1.12786e+07	5.3892e+06	4.41042e+07	1.78172e+07	2.79876e+07	1.88393e+07	3.64627e+07	7.48206e+06	1.69596e+07	3.57042e+06	8.99199e+06	3.18596e+06	4.03472e+07	4.09763e+07	3.71091e+07	2.02933e+07
1334	P	774.601	4.07122	773.593	C43H84NO8P	[PE (16:0/22:1)] 1-hexadecanoyl-2-(13Z-docosenoyl)-sn-glycero-3-phosphoethanolamine	Lipids: Glycerophospholipids	Glycerophosphoethanolamines	_	_	3.53567e+06	3.27525e+06	2.60488e+06	1.09352e+06	2.16109e+06	7.44118e+06	8.28647e+06	6.22847e+06	6.87856e+06	7.43358e+06	2.70566e+06	2.73953e+06	1.84572e+06	1.79408e+06	6.05294e+06	5.83005e+06	6.07475e+06	4.9875e+06	5.50651e+06	2.26051e+06	1.95115e+06	2.22589e+06	2.08134e+06	1.17036e+06	1.2949e+06	5.15215e+06	5.32628e+06	4.35989e+06	4.89027e+06	5.54665e+06	1.5916e+06	1.89727e+06	1.20815e+06	1.03265e+06	1.18128e+06	6.26514e+06	6.19109e+06	5.23197e+06	5.48883e+06
224	P	130.05	14.763	129.043	C5H7NO3	L-1-Pyrroline-3-hydroxy-5-carboxylate	Amino Acid Metabolism	Arginine and proline metabolism	_	_	9.29339e+06	1.1758e+06	1.34847e+06	677088	1.07462e+07	9.93104e+06	1.24434e+07	1.20744e+07	1.19038e+07	3.88452e+06	5.98975e+06	4.69811e+06	3.85696e+06	1.02783e+06	8.44842e+06	1.5574e+07	1.84503e+07	1.0393e+07	1.19244e+07	2.38779e+06	1.78637e+07	3.11954e+07	2.60541e+06	8.11693e+06	3.96355e+06	3.01654e+07	1.26548e+07	1.97979e+07	1.31985e+07	2.55676e+07	5.67092e+06	1.23958e+07	2.62456e+06	6.25801e+06	2.33992e+06	2.78505e+07	2.70717e+07	2.71422e+07	1.44683e+07
389	P/N	156.077	15.0323	155.069	C6H9N3O2	L-Histidine	Amino Acid Metabolism	Histidine metabolism__beta-Alanine metabolism	Cytoplasm, Extracellular	Amino Acids	1.93576e+07	1.24216e+07	1.3459e+07	1.19626e+07	7.02164e+06	3.26698e+07	6.5211e+07	5.43218e+07	2.39923e+07	1.68219e+07	2.30534e+06	1.33989e+07	1.40686e+07	1.1694e+07	7.39981e+06	5.76011e+07	6.11574e+07	1.47956e+07	8.43431e+06	1.28783e+07	3.88913e+07	4.97448e+07	1.26175e+07	1.32739e+07	5.17663e+06	5.38381e+07	7.23377e+07	4.93447e+07	6.49e+07	5.31216e+07	1.52166e+07	1.08842e+07	1.30228e+07	1.33529e+07	1.25876e+07	7.48812e+07	6.21585e+07	1.44638e+07	7.03976e+07
700	P	241.129	14.0644	240.122	C10H16N4O3	Homocarnosine	Amino Acid Metabolism	Arginine and proline metabolism	_	_	2.31821e+06	4.55564e+06	1.26635e+06	646246	1.09331e+06	1.89854e+06	4.79124e+06	1.09773e+06	3.82161e+06	1.88601e+06	2.72389e+06	2.55e+06	1.31185e+06	1.11515e+06	2.6223e+06	2.3984e+06	3.17123e+06	2.34315e+06	2.02429e+06	1.10007e+06	2.21699e+06	3.73184e+06	1.22662e+06	639886	1.08649e+06	2.03693e+06	7.86919e+06	3.90852e+06	3.71014e+06	4.99193e+06	1.09922e+06	2.75648e+06	953721	857573	979913	3.82586e+06	5.10609e+06	4.98295e+06	6.20512e+06
234	P/N	132.065	14.1806	131.058	C5H9NO3	L-Glutamate 5-semialdehyde	Amino Acid Metabolism	Arginine and proline metabolism	_	_	9.41892e+06	1.6896e+07	5.86375e+06	3.11605e+06	7.2199e+06	4.11965e+07	3.53903e+07	2.14764e+07	3.51051e+07	3.12355e+07	1.20693e+07	1.33851e+07	1.03243e+07	1.03614e+07	3.53542e+07	4.47295e+07	5.30232e+07	3.62299e+07	4.31263e+07	1.42336e+07	1.05447e+07	1.98595e+07	8.23093e+06	8.48307e+06	1.11282e+07	3.37506e+07	5.13574e+07	3.14339e+07	3.60173e+07	3.65108e+07	7.56593e+06	1.30886e+07	8.58111e+06	9.2052e+06	9.94412e+06	3.31754e+07	5.97853e+07	3.46229e+07	3.13234e+07
751	N	257.212	3.81892	258.219	C15H30O3	[FA hydroxy(15:0)] 2-hydroxy-pentadecanoic acid	Lipids: Fatty Acyls	Fatty Acids and Conjugates	_	Fatty Acyls	131580	149418	82738.7	105660	37354.7	2.0153e+06	3.41089e+06	2.18613e+06	2.39928e+06	2.60408e+06	110775	104889	97930.3	223549	1.68642e+06	957802	1.30465e+06	1.10369e+06	1.19779e+06	66225.6	140883	176186	102702	125880	258893	655340	992233	1.07365e+06	826965	1.26177e+06	297500	117709	291421	245781	399791	834557	897339	1.21321e+06	1.38956e+06
565	N	191.02	17.5066	192.027	C6H8O7	Citrate	Carbohydrate Metabolism	Citrate cycle (TCA cycle)__Glutamate metabolism__Alanine and aspartate metabolism__Glyoxylate and dicarboxylate metabolism__Reductive carboxylate cycle (CO2 fixation)	_	_	361276	421579	363965	222086	232234	476962	558550	326051	427856	313424	362369	331932	371561	260442	733922	1.0748e+06	889509	890638	1.12359e+06	293318	402722	511011	241663	164178	251249	459543	727881	623479	745119	720889	213405	292305	215849	180504	237392	582050	979979	810995	659417
604	P/N	205.097	11.5205	204.09	C11H12N2O2	L-Tryptophan	Amino Acid Metabolism	Tryptophan metabolism__Phenylalanine, tyrosine and tryptophan biosynthesis__Indole and ipecac alkaloid biosynthesis	Cytoplasm (Predicted from LogP), Extracellular	Amino Acids	1.83882e+07	5.17992e+06	2.466e+07	8.49494e+06	1.20138e+07	1.00108e+08	1.56461e+08	7.92829e+07	1.13303e+08	1.22416e+08	1.86417e+07	2.24303e+07	1.51202e+07	1.57266e+07	1.11238e+08	8.93112e+07	1.06152e+08	1.01583e+08	9.28328e+07	1.56159e+07	2.2211e+07	2.07409e+07	1.20502e+07	1.38445e+07	9.55608e+06	8.66904e+07	1.12646e+08	1.14538e+08	9.41763e+07	1.17305e+08	3.27799e+07	1.35087e+07	2.42559e+07	2.99691e+07	2.24011e+07	7.79096e+07	9.54387e+07	1.08722e+08	9.62292e+07
84	P	102.055	13.1009	101.048	C4H7NO2	1-Aminocyclopropane-1-carboxylate	Amino Acid Metabolism	Methionine metabolism__Propanoate metabolism	_	Amino Acid Metabolism	374593	138973	138512	114612	281679	405070	311171	390044	406169	176976	284461	174610	175087	109912	290172	577788	627302	240073	374634	137350	507133	870876	159996	179686	172296	572368	786593	500004	612957	347896	231258	374645	142161	150557	111088	828310	882248	630654	875301
1229	P	568.34	4.59775	567.332	C30H50NO7P	[PC (22:6)] 1-(4Z,7Z,10Z,13Z,16Z,19Z-docosahexaenoyl)-sn-glycero-3-phosphocholine	Lipids: Glycerophospholipids	Glycerophosphocholines	_	Glycerophospholipids	1.64494e+07	7.32251e+06	9.88668e+06	7.42411e+06	8.78464e+06	3.83115e+07	5.45938e+07	6.25348e+07	3.21006e+07	3.98622e+07	1.1008e+07	1.29089e+07	1.22583e+07	1.63164e+07	5.95666e+07	4.55919e+07	2.98033e+07	3.57703e+07	3.13344e+07	1.11245e+07	1.08498e+07	1.0556e+07	8.11316e+06	1.19703e+07	1.44849e+07	5.81915e+07	5.25101e+07	5.70742e+07	4.03425e+07	4.90821e+07	2.02722e+07	8.44675e+06	8.29374e+06	1.66062e+07	9.6042e+06	6.57329e+07	4.52461e+07	4.17138e+07	4.95033e+07
1134	P	494.324	4.90839	493.317	C24H48NO7P	[PC (16:0)] 1-(9Z-hexadecenoyl)-sn-glycero-3-phosphocholine	Lipids: Glycerophospholipids	Glycerophosphocholines	_	Glycerophospholipids	9.42747e+07	9.77094e+07	8.78814e+07	5.12955e+07	6.43118e+07	3.32879e+08	3.83722e+08	2.73043e+08	2.56845e+08	3.42398e+08	7.78693e+07	1.12789e+08	8.2859e+07	8.01193e+07	3.95304e+08	3.51326e+08	3.89793e+08	3.92163e+08	3.10484e+08	8.26119e+07	8.27912e+07	8.65702e+07	8.39939e+07	9.32011e+07	8.48368e+07	3.36985e+08	3.84535e+08	3.46739e+08	3.38872e+08	3.68494e+08	8.2859e+07	7.8485e+07	9.59216e+07	7.47849e+07	7.4024e+07	2.99765e+08	3.39826e+08	2.976e+08	2.96155e+08
1249	P	590.309	5.49675	589.301	C31H39N7O5	Ala-Lys-Trp-Trp	Peptide(tetra-)	Basic peptide	_	_	820423	781385	909613	729567	641969	1.94945e+06	942208	1.59833e+06	1.1069e+06	934867	858531	839788	1.08158e+06	529454	2.00757e+06	2.27751e+06	2.19773e+06	2.82894e+06	2.17747e+06	670424	643533	647279	903667	904324	1.0162e+06	2.95542e+06	2.47396e+06	2.43909e+06	2.53961e+06	2.12587e+06	746276	478721	931511	452064	491699	2.29025e+06	2.04762e+06	2.79852e+06	1.83807e+06
527	P	184.097	6.76642	183.09	C9H13NO3	L-Adrenaline	Amino Acid Metabolism	Tyrosine metabolism	_	_	246942	308390	273000	624740	389115	1.93555e+06	787847	1.52028e+06	953854	1.5377e+06	258474	320952	309741	425869	1.83593e+06	2.06167e+06	1.8269e+06	1.30426e+06	1.66377e+06	297157	301392	404542	371658	515297	313898	1.47196e+06	1.63219e+06	1.39972e+06	1.02556e+06	1.26122e+06	263768	318689	473037	385652	316957	1.14433e+06	1.99805e+06	912126	1.33039e+06
1210	P/N	542.326	4.68022	543.332	C28H50NO7P	LysoPC(20:4(5Z,8Z,11Z,14Z))	Lipids: Glycerophospholipids	Glycerophosphocholines	Membrane	Phospholipids	2.11018e+06	3.94514e+06	3.82111e+06	2.59867e+06	3.32368e+06	5.71386e+06	1.04117e+07	1.29998e+07	6.00416e+06	6.4962e+06	2.17497e+06	5.10369e+06	3.56169e+06	3.91129e+06	1.01745e+07	6.66116e+06	7.29099e+06	6.04302e+06	7.09631e+06	2.91285e+06	1.91424e+06	3.36399e+06	2.20872e+06	3.62962e+06	2.84353e+06	8.38512e+06	9.91436e+06	9.53625e+06	9.51095e+06	6.87486e+06	2.92688e+06	1.58704e+06	1.47864e+06	3.24762e+06	1.4313e+06	9.02154e+06	7.77956e+06	7.56059e+06	9.27349e+06
241	P/N	132.102	10.7198	131.095	C6H13NO2	L-Leucine	Amino Acid Metabolism	Valine, leucine and isoleucine degradation__Valine, leucine and isoleucine biosynthesis	Cytoplasm (Predicted from LogP), Extracellular, mitochondria	Amino Acids	9.67107e+07	3.87562e+07	2.4248e+07	2.97266e+07	1.20937e+08	1.06749e+08	1.27401e+08	1.4077e+08	1.08596e+08	5.24787e+07	4.12756e+07	3.98044e+07	3.2242e+07	2.78862e+07	7.6183e+07	1.19418e+08	1.6146e+08	8.27201e+07	8.26769e+07	3.92598e+07	1.18764e+08	1.03593e+08	2.9065e+07	5.84048e+07	3.12686e+07	1.31389e+08	1.60694e+08	1.37343e+08	1.39405e+08	1.18429e+08	4.10735e+07	6.49555e+07	2.72482e+07	3.72619e+07	1.24218e+07	1.55141e+08	1.39229e+08	1.14586e+08	1.27303e+08
1094	N	457.237	4.03876	458.243	C23H39O7P	[GP (20:4)] 1-(5Z,8Z,11Z,14Z-eicosatetraenoyl)-sn-glycero-3-phosphate	Lipids: Glycerophospholipids	Glycerophosphates	_	Glycerophospholipids	185064	295205	269207	181696	172180	2.79918e+06	9.98532e+06	9.18092e+06	3.57369e+06	2.15585e+06	150765	297860	289316	293115	2.8878e+06	1.69044e+06	1.89173e+06	1.84729e+06	2.5588e+06	219841	325116	383505	138564	278601	260951	1.44538e+06	1.62745e+06	1.39058e+06	1.4968e+06	713009	229283	510190	333890	408780	272301	677777	1.45863e+06	2.00538e+06	1.51325e+06
343	P/N	145.062	14.7484	146.069	C5H10N2O3	L-Glutamine	Amino Acid Metabolism	Glutamate metabolism__Purine metabolism__Pyrimidine metabolism__D-Glutamine and D-glutamate metabolism__Nitrogen metabolism	_	_	2.40794e+06	260261	208861	95737.4	2.46784e+06	2.53459e+06	2.36004e+06	2.41334e+06	2.29634e+06	743287	1.46371e+06	889575	675114	200330	1.68788e+06	3.3001e+06	3.3918e+06	2.23384e+06	2.3007e+06	492748	3.81148e+06	6.11767e+06	447785	1.60279e+06	670440	5.31302e+06	2.25903e+06	3.62879e+06	2.18818e+06	4.27507e+06	1.12806e+06	2.87888e+06	463953	1.23928e+06	422545	4.5418e+06	4.21792e+06	4.55655e+06	2.31975e+06
1188	N	528.31	4.68705	529.317	C27H48NO7P	LysoPE(0:0/22:4(7Z,10Z,13Z,16Z))	Lipids: Glycerophospholipids	Glycerophosphoethanolamines	Membrane	Phospholipids	2.92626e+06	978669	544556	364501	643644	4.15775e+06	2.23139e+06	1.71137e+06	966496	1.18161e+06	1.27613e+06	1.04709e+06	460947	624996	1.61548e+06	2.9532e+06	1.56606e+06	894880	1.09991e+06	497369	781708	742843	301364	492904	495110	2.78206e+06	1.9029e+06	1.21507e+06	1.39491e+06	1.14164e+06	913465	297158	200464	456901	228922	2.45655e+06	1.50487e+06	871645	1.27984e+06
1193	P	534.356	4.65887	533.348	C27H52NO7P	LysoPE(0:0/22:2(13Z,16Z))	Lipids: Glycerophospholipids	Glycerophosphoethanolamines	Membrane	Phospholipids	3.87371e+06	2.87518e+06	2.73928e+06	1.49276e+06	1.93576e+06	5.70965e+06	3.69272e+06	3.95163e+06	2.11135e+06	3.30005e+06	2.64617e+06	2.83661e+06	2.54914e+06	1.75205e+06	5.10105e+06	6.13314e+06	5.72161e+06	5.2144e+06	3.72353e+06	2.62978e+06	2.74684e+06	2.51333e+06	2.60605e+06	1.79354e+06	3.17783e+06	6.89124e+06	6.31868e+06	6.90809e+06	5.27793e+06	7.35255e+06	2.65401e+06	2.06815e+06	3.04841e+06	1.68364e+06	3.11452e+06	8.53532e+06	8.14491e+06	1.06025e+07	6.37522e+06
1095	N	457.236	4.68127	458.243	C23H39O7P	[GP (20:4)] 1-(5Z,8Z,11Z,14Z-eicosatetraenoyl)-sn-glycero-3-phosphate	Lipids: Glycerophospholipids	Glycerophosphates	_	Glycerophospholipids	5.90538e+06	1.00663e+07	9.22896e+06	6.49014e+06	8.43573e+06	1.52161e+07	2.55645e+07	3.00391e+07	1.50822e+07	1.60941e+07	6.06848e+06	1.26935e+07	8.79094e+06	9.80636e+06	2.28788e+07	1.64002e+07	1.7914e+07	1.55566e+07	1.68309e+07	7.58072e+06	5.33555e+06	8.71625e+06	5.52049e+06	8.68503e+06	7.42653e+06	2.06326e+07	2.29271e+07	2.1879e+07	2.17492e+07	1.73992e+07	7.68772e+06	4.31467e+06	4.42488e+06	8.19985e+06	3.68231e+06	2.09566e+07	1.88947e+07	1.8052e+07	2.18752e+07
538	N	185.155	4.05309	186.162	C11H22O2	[FA (11:0)] undecanoic acid	Lipids: Fatty Acyls	Fatty Acids and Conjugates	_	Fatty Acyls	129640	257847	149100	168977	192194	793675	1.03651e+06	1.30424e+06	1.09676e+06	681086	144990	107770	151397	101194	677747	505127	602832	496701	630908	93941.5	202130	137780	123645	145219	129973	279941	447910	417888	282416	314498	112230	168319	174141	90081.8	101048	462328	403511	454677	432727
260	P	134.044	14.3593	133.038	C4H7NO4	L-Aspartate	Amino Acid Metabolism	Alanine and aspartate metabolism__Arginine and proline metabolism__Glycine, serine and threonine metabolism__Lysine biosynthesis__Arginine and proline metabolism__Histidine metabolism__beta-Alanine metabolism__Cyanoamino acid metabolism__Carbon fixation	_	_	752221	669381	581384	671482	687095	1.53868e+06	1.53485e+06	1.34222e+06	1.16854e+06	1.0996e+06	538642	494600	532770	463217	1.49413e+06	2.28159e+06	2.24351e+06	1.64981e+06	1.76606e+06	613767	530994	618818	441793	510176	496169	1.69346e+06	2.22337e+06	1.25524e+06	1.44768e+06	2.2169e+06	359346	615398	427642	544057	548056	1.47188e+06	1.80511e+06	1.38154e+06	1.23285e+06
661	P	227.128	5.27059	226.121	C12H18O4	[FA oxo,hydroxy(5:1/5:0)] (1S,2R)-3-oxo-2-(5'-hydroxy-2'Z-pentenyl)-cyclopentaneacetic acid	Lipids: Fatty Acyls	Octadecanoids	_	Fatty Acyls	362830	362305	136880	306099	211450	1.68656e+06	1.50283e+06	807815	470843	723604	444877	404038	213401	180803	843098	1.38492e+06	1.53111e+06	607135	848921	193963	484453	431456	265696	291689	330343	1.93713e+06	2.44083e+06	842143	676239	702088	570530	639794	322774	295193	392642	1.95279e+06	2.44001e+06	676927	930466
939	P	350.121	8.83245	349.113	C13H23N3O4S2	Met-Cys-Pro	Peptide(tri-)	Hydrophobic peptide	_	_	210141	63399.6	71785.9	74548.2	302710	308461	458404	1.08681e+06	491070	134397	118697	103560	116513	82742.3	442419	660073	796843	313930	566382	122394	594051	682682	126706	194460	197772	525149	1.40966e+06	644314	383951	745612	200832	379428	112640	187779	68486.9	494783	603484	614169	790053
240	P/N	130.088	10.7116	131.095	C6H13NO2	L-Leucine	Amino Acid Metabolism	Valine, leucine and isoleucine degradation__Valine, leucine and isoleucine biosynthesis	Cytoplasm (Predicted from LogP), Extracellular, mitochondria	Amino Acids	3.34306e+06	877348	1.09216e+06	932004	3.13969e+06	3.40352e+06	3.02414e+06	4.36507e+06	2.79719e+06	934558	1.55272e+06	1.44992e+06	1.44719e+06	1.08635e+06	2.20189e+06	4.87681e+06	4.43293e+06	2.41798e+06	2.31324e+06	1.49818e+06	3.43409e+06	3.05325e+06	1.43712e+06	2.04864e+06	1.4367e+06	4.72274e+06	4.73079e+06	4.11427e+06	4.38801e+06	3.72162e+06	1.4813e+06	2.087e+06	1.39947e+06	1.39769e+06	687925	5.4174e+06	5.03022e+06	3.64901e+06	4.13381e+06
1209	P/N	544.34	4.67252	543.332	C28H50NO7P	LysoPC(20:4(5Z,8Z,11Z,14Z))	Lipids: Glycerophospholipids	Glycerophosphocholines	Membrane	Phospholipids	1.00255e+08	1.17383e+08	1.08385e+08	7.9382e+07	1.00104e+08	2.07168e+08	2.91272e+08	3.1993e+08	1.97817e+08	1.97413e+08	7.89934e+07	1.54079e+08	1.01775e+08	1.12443e+08	2.46199e+08	2.25414e+08	2.04308e+08	1.77394e+08	2.01561e+08	9.18645e+07	7.01146e+07	1.05957e+08	6.4385e+07	1.00663e+08	9.07543e+07	2.5679e+08	2.50624e+08	2.65213e+08	2.35678e+08	1.94311e+08	1.04549e+08	5.11284e+07	5.32051e+07	8.70946e+07	4.43773e+07	2.53477e+08	2.13122e+08	2.11988e+08	2.29057e+08
1195	P/N	536.335	5.15174	535.327	C26H50NO8P	[PC acetyl(16:0)] 1-(9Z-hexadecenoyl)-2-acetyl-sn-glycero-3-phosphocholine	Lipids: Glycerophospholipids	Glycerophosphocholines	_	Glycerophospholipids	4.5273e+06	3.48176e+06	4.4402e+06	7.2928e+06	8.17759e+06	1.64172e+07	7.15432e+06	1.26049e+07	8.90481e+06	1.19726e+07	5.38568e+06	4.22713e+06	6.51555e+06	4.6151e+06	1.5478e+07	1.74449e+07	1.97383e+07	3.08704e+07	1.98868e+07	6.70711e+06	5.98417e+06	5.22333e+06	9.48832e+06	8.32328e+06	1.29593e+07	2.75504e+07	1.70051e+07	2.56398e+07	1.78566e+07	2.36443e+07	9.77083e+06	7.35811e+06	1.55587e+07	4.37075e+06	8.91008e+06	2.81329e+07	2.53653e+07	3.30796e+07	1.86157e+07
557	P	192.065	10.7514	191.058	C10H9NO3	5-Hydroxyindoleacetate	Amino Acid Metabolism	Tryptophan metabolism	_	_	1.28785e+06	405692	855587	446994	900961	5.51793e+06	5.93409e+06	2.61306e+06	6.99197e+06	8.39352e+06	1.10332e+06	1.1774e+06	909197	815281	4.81071e+06	3.49375e+06	3.21731e+06	3.18122e+06	4.14578e+06	740142	1.23905e+06	1.17644e+06	570531	643337	449137	3.39405e+06	3.21269e+06	4.95364e+06	3.16417e+06	5.48568e+06	1.34383e+06	954083	903087	1.10531e+06	968671	2.55906e+06	2.4041e+06	3.02331e+06	3.6793e+06
612	P	209.092	10.7487	208.085	C10H12N2O3	L-Kynurenine	Amino Acid Metabolism	Tryptophan metabolism	_	_	5.20545e+06	1.53131e+06	3.24166e+06	1.4379e+06	3.53368e+06	2.0432e+07	2.22866e+07	9.10708e+06	2.30996e+07	2.87831e+07	4.10312e+06	4.40949e+06	3.28705e+06	2.69997e+06	1.64292e+07	1.30421e+07	1.23324e+07	1.06935e+07	1.38236e+07	2.5976e+06	4.65148e+06	4.71792e+06	1.95667e+06	2.18627e+06	1.62394e+06	1.26818e+07	1.19983e+07	1.65731e+07	1.14882e+07	1.84331e+07	5.12747e+06	3.7228e+06	3.07678e+06	3.83733e+06	3.36097e+06	1.0126e+07	9.00101e+06	1.05135e+07	1.27207e+07
1222	P	558.319	5.10208	557.312	C28H48NO8P	[PC (10:2/10:2)] 2-(2E,4E-decadienoyl)-3-(2E,4E-decadienoyl)-sn-glycero-1-phosphocholine	Lipids: Glycerophospholipids	Glycerophosphocholines	_	Glycerophospholipids	1.24881e+07	1.18981e+07	1.65256e+07	1.03932e+07	9.46766e+06	4.16033e+07	1.97547e+07	3.29326e+07	1.04856e+07	1.72695e+07	1.27024e+07	1.95446e+07	1.89319e+07	1.2713e+07	5.25955e+07	4.74604e+07	4.74251e+07	4.90345e+07	4.59658e+07	1.15085e+07	1.04595e+07	2.03509e+07	1.66061e+07	1.46692e+07	2.05283e+07	4.65893e+07	4.46097e+07	5.75985e+07	4.638e+07	4.84009e+07	1.8195e+07	1.1207e+07	1.48762e+07	9.37309e+06	8.13799e+06	3.76832e+07	3.68106e+07	3.6032e+07	3.84241e+07
21	N	80.965	7.7709	81.9725	H2O3S	Sulfite	Amino Acid Metabolism	Taurine and hypotaurine metabolism__Sulfur metabolism	_	_	1.47026e+06	1.14182e+06	2.80935e+06	4.59171e+06	2.02685e+06	1.4835e+06	905310	1.3874e+06	3.09116e+06	2.3402e+06	4.14871e+06	5.36728e+06	2.70755e+06	4.48124e+06	3.88889e+06	2.29435e+06	2.43313e+06	3.35652e+06	4.12288e+06	5.99335e+06	619197	2.36979e+06	1.54814e+06	1.32756e+06	1.70355e+06	1.18412e+06	3.16367e+06	3.58839e+06	3.91189e+06	3.47572e+06	309878	2.90376e+06	1.01479e+06	783230	774148	789470	3.34194e+06	5.86478e+06	1.54911e+06
110	P	107.049	10.0385	106.042	C7H6O	Benzaldehyde	Xenobiotics Biodegradation and Metabolism	Toluene and xylene degradation	_	Aldehydes	519003	68969.5	51523.2	32135	324671	545059	835598	702389	637011	217188	209227	189748	114178	61284.4	446497	770147	912920	239685	439805	115244	869171	888028	99394.3	168174	218388	695484	1.02188e+06	528037	412399	742087	364066	482010	139633	154436	72548.9	886090	778809	533368	719957
1185	N	526.295	4.70061	527.301	C27H46NO7P	LysoPE(0:0/22:5(4Z,7Z,10Z,13Z,16Z))	Lipids: Glycerophospholipids	Glycerophosphoethanolamines	Membrane	Phospholipids	2.57925e+06	519825	492851	304593	366659	3.85451e+06	2.51638e+06	1.92694e+06	824831	1.28726e+06	1.25835e+06	881697	445426	552005	2.17877e+06	2.55484e+06	1.61004e+06	975878	1.04442e+06	453639	698030	784185	336230	572387	519541	2.5712e+06	2.23204e+06	1.52651e+06	1.5257e+06	1.63468e+06	809533	356001	263037	611293	287363	2.11771e+06	1.30692e+06	854974	1.61583e+06
155	P/N	114.056	12.6361	115.063	C5H9NO2	L-Proline	Amino Acid Metabolism	Arginine and proline metabolism__Novobiocin biosynthesis	Cytoplasm, endoplasmic reticulum, Extracellular, lysosome, mitochondria	Amino Acids	230963	218223	253746	181073	288266	1.12415e+06	1.18232e+06	1.12716e+06	1.13653e+06	1.14993e+06	225156	311613	369560	311729	1.12131e+06	986075	1.05724e+06	892950	1.11266e+06	308066	307115	405254	281623	397469	290820	785410	1.16869e+06	1.19166e+06	1.10243e+06	1.14078e+06	235130	297114	461245	439150	324796	813439	1.12254e+06	789256	1.3981e+06
1357	P	804.554	4.08133	803.547	C46H78NO8P	[PC (16:1/22:6)] 1-(9Z-hexadecenoyl)-2-(4Z,7Z,10Z,13Z,16Z,19Z-docosahexaenoyl)-sn-glycero-3-phosphocholine	Lipids: Glycerophospholipids	Glycerophosphocholines	_	_	3.60997e+06	3.07895e+06	3.08657e+06	2.25107e+06	2.59964e+06	8.71926e+06	9.42868e+06	6.68733e+06	5.97718e+06	7.81659e+06	3.02668e+06	3.53789e+06	2.47677e+06	3.93903e+06	1.32251e+07	9.17398e+06	7.56651e+06	7.28757e+06	6.5494e+06	3.29783e+06	3.7813e+06	3.53193e+06	2.88386e+06	3.05313e+06	3.02676e+06	8.45102e+06	1.10603e+07	8.08036e+06	9.2954e+06	1.04037e+07	2.60686e+06	2.93732e+06	2.4163e+06	3.41133e+06	2.32743e+06	8.43622e+06	7.5771e+06	4.80707e+06	9.99663e+06
1065	N	433.236	4.84576	434.243	C21H39O7P	LPA(0:0/18:2(9Z,12Z))	Lipid Metabolism	Glycerolipid metabolism__Glycerophospholipid metabolism	Membrane	Phospholipids	5.19736e+06	5.94134e+06	6.92817e+06	6.92651e+06	8.47887e+06	1.85479e+07	2.32311e+07	2.34764e+07	1.4829e+07	2.09936e+07	6.09798e+06	7.66121e+06	7.76031e+06	8.24232e+06	2.90402e+07	2.01891e+07	2.23233e+07	2.60097e+07	2.00815e+07	8.65587e+06	6.37534e+06	8.03764e+06	7.48507e+06	9.30301e+06	1.10749e+07	2.49873e+07	2.44127e+07	2.42738e+07	2.28763e+07	2.88114e+07	1.03227e+07	6.44225e+06	8.53179e+06	9.11893e+06	8.59577e+06	2.52799e+07	2.23306e+07	2.4853e+07	2.29027e+07
357	P/N	149.06	10.0371	148.052	C9H8O2	trans-Cinnamate	Amino Acid Metabolism	Phenylalanine metabolism__Phenylpropanoid biosynthesis__Alkaloid biosynthesis II	_	_	626967	86856.7	67509.9	47590.3	343149	556426	924942	757306	739975	254418	231209	216230	116893	70967.6	520292	934627	1.04648e+06	232293	445434	116036	1.01056e+06	949838	121104	183055	216079	828656	1.18629e+06	559703	443072	791318	429844	530804	140985	167441	80644.4	992165	845667	573443	727160
869	P	313.274	3.89083	312.266	C19H36O3	[FA oxo(19:0)] 10-oxo-nonadecanoic acid	Lipids: Fatty Acyls	Fatty Acids and Conjugates	_	Fatty Acyls	583407	344527	317360	390081	320617	1.79537e+06	1.7358e+06	2.06065e+06	1.52186e+06	1.76342e+06	549031	374403	325017	448193	2.29166e+06	2.33238e+06	2.2323e+06	1.38397e+06	2.2095e+06	450250	446413	498334	442095	417768	440325	1.71456e+06	1.90973e+06	1.16494e+06	1.08485e+06	1.3758e+06	454509	326884	378402	406084	454841	1.51964e+06	1.70959e+06	421740	1.04086e+06
337	P	146.117	11.89	145.11	C7H15NO2	4-Trimethylammoniobutanoate	Amino Acid Metabolism	Lysine degradation	_	_	384863	2.13235e+06	2.13229e+06	3.32688e+06	1.12935e+07	516708	1.92392e+06	2.88801e+06	3.07061e+06	1.0688e+07	521176	3.23459e+06	2.27843e+06	4.10976e+06	8.93303e+06	317586	1.35332e+06	2.26524e+06	1.94543e+06	1.56138e+07	277470	1.16648e+06	705000	718542	6.03512e+06	232742	760771	1.47025e+06	984942	7.5946e+06	155498	522448	334535	141680	1.22687e+06	171201	372881	1.16089e+06	733340
37	N	85.0293	7.77256	86.0368	C4H6O2	Diacetyl	Carbohydrate Metabolism	Butanoate metabolism	Cytoplasm (Predicted from LogP)	Ketones	328262	374407	974373	1.51902e+06	703780	404654	310327	510710	1.02936e+06	819742	1.14337e+06	1.71197e+06	955001	1.47864e+06	1.28762e+06	640852	826407	1.13524e+06	1.36732e+06	1.98783e+06	185914	808939	558573	461490	577109	392382	1.07409e+06	1.23786e+06	1.32338e+06	1.13739e+06	101932	1.019e+06	390909	304278	289618	293520	1.18413e+06	1.91909e+06	563874
163	P	118.061	15.5414	117.054	C3H7N3O2	Guanidinoacetate	Amino Acid Metabolism	Glycine, serine and threonine metabolism__Arginine and proline metabolism	_	_	934725	1.34862e+06	977911	533604	1.25033e+06	1.42784e+07	1.4209e+07	4.46201e+06	6.688e+06	1.01413e+07	2.6087e+06	1.13861e+06	1.40997e+06	1.27961e+06	6.62709e+06	3.25934e+06	6.36487e+06	4.30711e+06	4.75683e+06	1.41967e+06	2.70738e+06	3.97788e+06	1.91267e+06	1.19236e+06	1.43152e+06	6.49077e+06	5.58937e+06	3.95685e+06	6.00096e+06	6.68682e+06	1.4387e+06	1.92975e+06	2.05511e+06	1.43049e+06	1.10264e+06	2.88259e+06	4.09964e+06	4.91318e+06	3.84645e+06
58	N	95.0138	7.77316	96.0211	C5H4O2	Protoanemonin	Xenobiotics Biodegradation and Metabolism	1,4-Dichlorobenzene degradation	_	Xenobiotics metabolism	1.04132e+06	643487	1.46658e+06	2.33997e+06	1.15163e+06	981566	565736	682762	1.51411e+06	1.30937e+06	2.58721e+06	3.05938e+06	1.37677e+06	2.30233e+06	2.01781e+06	1.39184e+06	1.3685e+06	1.60636e+06	1.97222e+06	3.18512e+06	397786	1.38862e+06	822198	679827	958506	711930	1.79794e+06	1.75822e+06	1.91841e+06	1.79999e+06	190271	1.62334e+06	536797	439502	455414	465495	1.84298e+06	2.81731e+06	784857
1158	P/N	506.325	4.71167	507.332	C25H50NO7P	[PC (17:0)] 1-(10Z-heptadecenoyl)-sn-glycero-3-phosphocholine	Lipids: Glycerophospholipids	Glycerophosphocholines	_	Glycerophospholipids	1.73713e+07	5.96583e+06	3.33981e+06	2.36803e+06	3.56964e+06	2.74997e+07	1.15815e+07	8.57785e+06	6.47603e+06	8.26123e+06	8.21874e+06	5.94869e+06	3.371e+06	3.30156e+06	1.06904e+07	1.68427e+07	1.19447e+07	9.33174e+06	8.20958e+06	4.06096e+06	5.30226e+06	4.10299e+06	3.3271e+06	3.70913e+06	4.43355e+06	1.67116e+07	1.19939e+07	9.10515e+06	9.09786e+06	1.04495e+07	4.8779e+06	3.87521e+06	3.60652e+06	4.16056e+06	4.79617e+06	1.4961e+07	1.17276e+07	9.82966e+06	9.73072e+06
1200	P	538.35	5.15581	537.343	C26H52NO8P	[PC acetyl(16:0)] 2-acetyl-3-hexadecanoyl-sn-glycero-1-phosphocholine	Lipids: Glycerophospholipids	Glycerophosphocholines	_	Glycerophospholipids	9.34578e+06	1.10014e+07	9.74189e+06	7.5929e+06	8.37375e+06	1.10198e+07	6.81337e+06	1.34389e+07	1.72478e+07	1.40364e+07	9.31045e+06	1.25818e+07	1.27024e+07	6.18565e+06	1.03833e+07	1.25756e+07	2.0235e+07	2.70291e+07	1.6605e+07	9.16321e+06	7.68032e+06	6.75509e+06	9.96186e+06	1.13204e+07	9.58903e+06	2.33245e+07	1.84982e+07	2.26787e+07	1.68881e+07	1.62186e+07	6.12976e+06	1.04229e+07	1.35002e+07	4.45911e+06	9.89475e+06	2.17016e+07	2.48972e+07	3.06391e+07	1.69546e+07
1130	N	489.226	5.5373	490.232	C18H34N8O6S	Ala-Met-Asn-Arg	Peptide(tetra-)	Basic peptide	_	_	353695	517775	585808	473404	562175	534912	1.17884e+06	2.89156e+06	1.576e+06	1.10902e+06	335485	615428	684545	395050	572348	1.36731e+06	1.67687e+06	1.81874e+06	825302	471545	322537	449612	610288	510174	624390	1.36509e+06	1.01277e+06	1.72544e+06	1.48315e+06	1.21759e+06	580459	420207	794441	354874	469108	1.24794e+06	1.70311e+06	1.17784e+06	1.19834e+06
547	P	189.16	22.7467	188.152	C9H20N2O2	N6,N6,N6-Trimethyl-L-lysine	Amino Acid Metabolism	Lysine degradation	Cytoplasm, endoplasmic reticulum	Amino Acids	4.54489e+06	1.24907e+06	1.02449e+06	840797	3.8631e+06	3.0923e+06	4.68118e+06	3.53392e+06	5.72967e+06	1.44888e+06	4.86463e+06	2.53438e+06	1.74133e+06	1.20498e+06	3.05764e+06	4.99308e+06	5.29243e+06	2.64718e+06	3.89761e+06	2.04184e+06	8.73364e+06	1.03914e+07	2.12128e+06	2.08027e+06	2.14145e+06	5.09813e+06	6.51724e+06	4.02508e+06	4.86098e+06	5.00983e+06	2.62569e+06	5.50528e+06	1.15244e+06	1.36191e+06	424173	5.03989e+06	6.44178e+06	5.46564e+06	4.68363e+06
235	P/N	130.051	14.2103	131.058	C5H9NO3	L-Glutamate 5-semialdehyde	Amino Acid Metabolism	Arginine and proline metabolism	_	_	498155	1.51868e+06	669401	394072	680718	2.34435e+06	1.53206e+06	2.31188e+06	2.50143e+06	2.29964e+06	832383	986972	1.15574e+06	1.1122e+06	2.98695e+06	2.25767e+06	2.39941e+06	3.78736e+06	3.99298e+06	1.51781e+06	654340	1.08801e+06	1.07741e+06	844069	1.41542e+06	2.25783e+06	2.71841e+06	2.97201e+06	3.03536e+06	3.10717e+06	662061	1.14365e+06	1.07167e+06	1.0598e+06	1.11724e+06	1.52106e+06	2.66628e+06	3.09013e+06	2.63698e+06
442	P/N	166.086	10.0371	165.079	C9H11NO2	L-Phenylalanine	Amino Acid Metabolism	Phenylalanine metabolism__Phenylalanine, tyrosine and tryptophan biosynthesis__Phenylpropanoid biosynthesis__Alkaloid biosynthesis II	Cytoplasm, Extracellular, mitochondria	Amino Acids	6.27215e+07	9.61442e+06	7.58751e+06	5.41915e+06	4.62112e+07	6.92539e+07	1.00156e+08	9.15728e+07	8.5436e+07	3.27793e+07	2.772e+07	2.63282e+07	1.67497e+07	8.30363e+06	6.06441e+07	9.75615e+07	1.07373e+08	3.2091e+07	5.73637e+07	1.61536e+07	1.05355e+08	1.08123e+08	1.36503e+07	2.73547e+07	2.70019e+07	8.53059e+07	1.23982e+08	6.90923e+07	5.47819e+07	8.79677e+07	4.77018e+07	6.35667e+07	1.83077e+07	2.40354e+07	9.48257e+06	1.03966e+08	9.26624e+07	6.85504e+07	8.72759e+07
554	N	188.987	7.77611	189.994	C6H6O5S	3-Sulfocatechol	Xenobiotics Biodegradation and Metabolism	Benzoate degradation via hydroxylation	_	Xenobiotics Biodegradation and Metabolism	1.11779e+07	7.30719e+06	1.60011e+07	2.34216e+07	1.23304e+07	1.0589e+07	6.27436e+06	8.11769e+06	1.60631e+07	1.3541e+07	2.5581e+07	3.01185e+07	1.48319e+07	2.26284e+07	1.98067e+07	1.46758e+07	1.42688e+07	1.70796e+07	2.06156e+07	3.05678e+07	4.52635e+06	1.41127e+07	9.18137e+06	7.74632e+06	1.00489e+07	8.46235e+06	1.86438e+07	1.85808e+07	2.02026e+07	1.87646e+07	2.3048e+06	1.62279e+07	5.86174e+06	4.86213e+06	5.0027e+06	5.86141e+06	1.90959e+07	2.73308e+07	9.04959e+06
513	P	181.086	5.63747	180.079	C10H12O3	Coniferyl alcohol	Biosynthesis of Secondary Metabolites	Phenylpropanoid biosynthesis	_	Biosyn of Secondary Metabolites	564651	802071	479639	347417	456808	2.17317e+06	1.95002e+06	615963	741949	1.33222e+06	629416	665028	676426	481025	1.24652e+06	1.70203e+06	1.62075e+06	1.29558e+06	840620	625175	815490	936611	759737	643901	814608	2.05341e+06	3.10614e+06	2.04534e+06	930118	1.9284e+06	787435	1.21183e+06	777064	763952	690964	3.06575e+06	3.29545e+06	1.30168e+06	1.85514e+06
509	P	181.053	9.7348	180.046	C6H12O4S	5-Methylthio-D-ribose	Amino Acid Metabolism	Methionine metabolism	_	_	713262	1.05366e+06	485115	871641	685105	4.19902e+06	926208	2.92149e+06	1.79311e+06	1.68126e+06	860433	781110	544063	629342	2.26679e+06	3.36979e+06	2.62186e+06	2.71267e+06	2.46184e+06	694104	964020	770536	660246	727182	687728	3.66437e+06	2.96101e+06	2.3194e+06	1.91808e+06	2.66525e+06	883991	1.02504e+06	729053	716128	733997	2.23538e+06	2.64421e+06	1.84766e+06	1.96631e+06
1159	P/N	508.34	4.80299	507.332	C25H50NO7P	[PC (17:0)] 1-(10Z-heptadecenoyl)-sn-glycero-3-phosphocholine	Lipids: Glycerophospholipids	Glycerophosphocholines	_	Glycerophospholipids	1.73759e+07	1.52059e+07	1.40646e+07	1.0496e+07	1.26206e+07	4.14059e+07	3.334e+07	3.51777e+07	1.96733e+07	2.9127e+07	1.43864e+07	1.48736e+07	1.51056e+07	1.12395e+07	5.23558e+07	4.67383e+07	5.45452e+07	5.47519e+07	3.87929e+07	1.46587e+07	1.83901e+07	1.5342e+07	1.90051e+07	1.57633e+07	1.70713e+07	4.81745e+07	5.36835e+07	5.22311e+07	4.06568e+07	5.71577e+07	2.00749e+07	1.81846e+07	2.49395e+07	1.61934e+07	1.98697e+07	4.76058e+07	5.77897e+07	5.52711e+07	3.96858e+07
341	N	145.051	4.51944	146.058	C6H10O4	Adipate	Lipids: Fatty Acyls	Caprolactam degradation	_	_	2.84947e+06	5.18267e+06	4.89523e+06	2.87777e+06	3.4722e+06	4.43062e+06	3.35029e+06	5.83133e+06	3.41708e+06	3.31332e+06	3.2093e+06	3.40221e+06	3.20732e+06	1.89146e+06	3.88972e+06	5.84273e+06	6.56748e+06	6.45528e+06	6.4851e+06	2.61932e+06	2.46679e+06	2.58629e+06	3.46934e+06	2.14848e+06	2.18977e+06	5.13202e+06	7.45525e+06	6.86141e+06	5.83836e+06	5.29023e+06	2.30886e+06	2.84449e+06	3.31559e+06	1.40169e+06	1.8129e+06	4.49052e+06	6.07875e+06	7.3001e+06	5.37422e+06
472	P	174.076	11.7869	173.069	C7H11NO4	N-Acetyl-L-glutamate 5-semialdehyde	Amino Acid Metabolism	Arginine and proline metabolism	_	_	3.50979e+06	3.71483e+06	6.19356e+06	4.72735e+06	3.77288e+06	4.78896e+06	7.78682e+06	1.38503e+07	2.05105e+07	1.95415e+07	3.98292e+06	3.95659e+06	2.81363e+06	1.02551e+07	2.13219e+07	7.98103e+06	6.09925e+06	1.65596e+07	1.21951e+07	3.7938e+06	2.45686e+06	4.34281e+06	5.10481e+06	4.39556e+06	4.24629e+06	5.4369e+06	4.3858e+06	1.25679e+07	6.76565e+06	2.74108e+07	3.89302e+06	3.23148e+06	4.0144e+06	7.17508e+06	3.31226e+06	6.98136e+06	5.5553e+06	1.59694e+07	1.62136e+07
154	P/N	116.071	12.6154	115.063	C5H9NO2	L-Proline	Amino Acid Metabolism	Arginine and proline metabolism__Novobiocin biosynthesis	Cytoplasm, endoplasmic reticulum, Extracellular, lysosome, mitochondria	Amino Acids	2.53695e+08	1.93891e+08	2.04243e+08	1.3744e+08	2.59098e+08	7.76394e+08	6.90721e+08	5.50061e+08	5.4286e+08	6.76796e+08	2.29452e+08	2.66457e+08	2.59492e+08	2.13853e+08	7.40322e+08	8.08737e+08	7.72611e+08	5.5355e+08	6.35395e+08	2.49616e+08	2.7391e+08	3.22579e+08	2.1341e+08	2.28935e+08	2.16151e+08	7.05581e+08	8.30584e+08	6.52219e+08	6.27455e+08	7.21467e+08	2.25571e+08	2.50687e+08	2.9597e+08	2.58031e+08	2.54298e+08	6.88337e+08	7.77955e+08	5.05997e+08	7.28557e+08
1243	N	580.326	4.76664	581.333	C30H43N7O5	Arg-Leu-Phe-Phe	Peptide(tetra-)	Basic peptide	_	_	527363	386318	671363	834340	974979	1.49788e+06	1.47865e+06	2.16474e+06	1.02917e+06	1.36822e+06	669101	560758	846851	873345	2.46059e+06	1.6105e+06	1.53105e+06	1.82688e+06	1.45531e+06	1.03671e+06	580892	847026	633179	963973	1.27912e+06	2.36778e+06	1.82534e+06	1.92071e+06	1.83866e+06	2.31959e+06	1.20187e+06	653700	768128	1.06767e+06	829028	2.60891e+06	1.94859e+06	2.21043e+06	2.20249e+06
439	N	164.035	7.77764	165.043	C8H7NO3	Formylanthranilate	Amino Acid Metabolism	Tryptophan metabolism	_	_	514750	343947	664416	1.08784e+06	561020	499118	307878	298504	705181	620605	1.30459e+06	1.5896e+06	624449	1.08049e+06	914790	677722	675779	658491	859103	1.53713e+06	208975	681418	389294	342718	494908	381642	854168	744838	874287	854452	107565	755291	241301	220083	239801	250381	848542	1.1673e+06	356785
815	P/N	289.15	11.0361	288.143	C11H20N4O5	Ala-Ala-Gln	Peptide(tri-)	Polar peptide	_	_	856177	1.8585e+06	1.59959e+06	416557	797468	0	31935.2	203976	74819.3	142063	648409	750395	906918	261077	882166	1.01635e+06	842505	1.30068e+06	487240	473864	880348	1.05056e+06	1.93901e+06	423977	674836	650214	1.35028e+06	1.79267e+06	1.77801e+06	1.77643e+06	464853	791119	799024	218095	214465	858416	703778	1.32097e+06	1.39052e+06
1343	P	788.617	4.05433	787.609	C44H86NO8P	[PC (18:0/18:1)] 1-octadecanoyl-2-(9Z-octadecenoyl)-sn-glycero-3-phosphocholine	Lipids: Glycerophospholipids	Glycerophosphocholines	_	_	2.78728e+07	2.76288e+07	2.15299e+07	2.34711e+07	2.64975e+07	3.25193e+07	2.3468e+07	2.71869e+07	3.27126e+07	2.56864e+07	2.07147e+07	2.19493e+07	1.72658e+07	2.69846e+07	4.38202e+07	5.94419e+07	4.86478e+07	4.33891e+07	6.48087e+07	3.32772e+07	2.01184e+07	2.05288e+07	2.27117e+07	1.7107e+07	2.26832e+07	4.55124e+07	4.27971e+07	3.9256e+07	4.67201e+07	4.9077e+07	2.34555e+07	2.67689e+07	1.95374e+07	2.31717e+07	2.35001e+07	6.85984e+07	5.13067e+07	5.19292e+07	4.5649e+07
1129	N	488.279	4.77083	489.286	C24H44NO7P	[GP (21:4)] 1-(6Z,9Z,12Z,15Z-heneicosatetraenoyl)-sn-glycero-3-phosphate (Ammonium salt)	Lipids: Glycerophospholipids	Glycerophosphates	_	Glycerophospholipids	302342	289951	367546	487954	591201	873668	903123	1.21365e+06	552566	788939	340483	346047	420591	508971	1.37737e+06	837308	905680	995993	760199	522082	299944	439407	395855	517024	733237	1.30747e+06	1.01072e+06	1.09854e+06	997235	1.46496e+06	619298	330489	469942	632606	512432	1.43437e+06	999460	1.38009e+06	1.18613e+06
100	N	102.056	14.0421	103.063	C4H9NO2	4-Aminobutanoate	Amino Acid Metabolism	Arginine and proline metabolism__Glutamate metabolism__beta-Alanine metabolism__Butanoate metabolism	_	_	9.02067e+06	4.56192e+06	4.67737e+06	842801	4.74543e+06	8.1659e+06	8.06497e+06	7.21155e+06	7.0646e+06	4.93809e+06	6.93902e+06	4.59418e+06	4.60118e+06	1.09746e+06	8.09791e+06	1.08822e+07	9.0981e+06	5.01448e+06	9.13212e+06	3.01489e+06	6.18684e+06	8.17605e+06	3.3731e+06	3.16159e+06	2.37604e+06	5.95945e+06	9.68322e+06	5.98931e+06	8.58454e+06	9.16467e+06	4.33276e+06	4.67103e+06	4.09459e+06	3.38359e+06	3.68238e+06	8.65826e+06	1.04224e+07	7.96579e+06	9.77916e+06
978	N	365.343	3.70749	366.35	C24H46O2	[FA (24:0)] 15Z-tetracosenoic acid	Lipids: Fatty Acyls	Fatty Acids and Conjugates	_	Fatty Acyls	4.88264e+06	7.67199e+06	5.19891e+06	8.29132e+06	5.046e+06	1.50737e+07	3.58691e+07	3.03369e+07	1.10592e+07	1.28715e+07	6.25026e+06	8.30912e+06	6.78912e+06	5.59249e+06	3.13554e+07	2.22313e+07	3.2123e+07	1.41156e+07	2.76244e+07	8.17425e+06	7.71291e+06	9.60346e+06	1.03152e+07	9.17994e+06	1.009e+07	1.91313e+07	2.77287e+07	1.87916e+07	1.71376e+07	1.86565e+07	6.67089e+06	1.44481e+07	8.06314e+06	8.39208e+06	7.9604e+06	2.6145e+07	2.47738e+07	1.58858e+07	2.60332e+07
218	P/N	127.051	14.6872	128.059	C5H8N2O2	5,6-Dihydrothymine	Nucleotide Metabolism	Pyrimidine metabolism	_	_	977235	228988	216142	223141	1.00919e+06	1.04184e+06	878159	1.02935e+06	957575	367955	724935	409765	445796	416190	742697	1.31838e+06	1.33127e+06	1.07607e+06	1.08281e+06	390189	1.61217e+06	2.4188e+06	396835	889984	417737	2.05772e+06	849369	1.61056e+06	912067	1.69419e+06	538785	1.249e+06	412583	828327	301252	1.70925e+06	1.56469e+06	1.91299e+06	928494
351	P/N	146.046	14.0415	147.053	C5H9NO4	L-Glutamate	Amino Acid Metabolism	Arginine and proline metabolism__Glutamate metabolism__Histidine metabolism__D-Glutamine and D-glutamate metabolism__Glutathione metabolism__Butanoate metabolism__C5-Branched dibasic acid metabolism__Porphyrin and chlorophyll metabolism_Nitrogen metabolism	_	_	6.28363e+06	3.12639e+06	3.38425e+06	454804	3.24272e+06	5.30994e+06	5.47919e+06	4.78055e+06	5.16987e+06	3.38537e+06	4.91854e+06	3.26573e+06	3.3697e+06	687453	5.40155e+06	7.00755e+06	6.15152e+06	3.45224e+06	6.05094e+06	2.0439e+06	4.22097e+06	5.57668e+06	2.46423e+06	2.31079e+06	1.64874e+06	3.93734e+06	6.02634e+06	4.12142e+06	5.89245e+06	6.23464e+06	3.04428e+06	3.31245e+06	3.05184e+06	2.40681e+06	2.57784e+06	5.88699e+06	7.1414e+06	5.6761e+06	6.64893e+06
601	P	204.086	11.6323	203.079	C8H13NO5	N2-Acetyl-L-aminoadipate	Amino Acid Metabolism	Lysine biosynthesis	_	_	553788	685159	1.23886e+06	988829	646762	1.55817e+06	1.73995e+06	3.08385e+06	1.296e+06	1.05929e+06	607852	563088	844248	1.07607e+06	1.70294e+06	2.05058e+06	1.51974e+06	2.39727e+06	4.74768e+06	843044	547998	664692	926449	1.10212e+06	997101	1.72692e+06	2.75578e+06	4.74145e+06	2.54548e+06	3.32967e+06	709525	813976	1.12409e+06	1.29787e+06	1.11834e+06	1.6192e+06	1.75823e+06	3.01481e+06	2.81384e+06
1206	P/N	542.324	4.71814	541.317	C28H48NO7P	[PC (20:5)] 1-(5Z,8Z,11Z,14Z,17Z-eicosapentaenoyl)-sn-glycero-3-phosphocholine	Lipids: Glycerophospholipids	Glycerophosphocholines	_	Glycerophospholipids	6.77621e+07	4.61156e+07	6.91575e+07	4.27187e+07	4.19033e+07	1.38485e+08	1.12078e+08	1.45432e+08	4.38736e+07	7.97882e+07	5.68718e+07	8.01347e+07	7.08645e+07	6.3631e+07	2.03512e+08	1.58653e+08	1.42408e+08	1.20639e+08	1.1049e+08	4.95392e+07	4.69001e+07	7.91439e+07	4.98053e+07	7.04004e+07	6.19422e+07	1.58986e+08	1.85921e+08	1.71405e+08	1.42267e+08	1.62103e+08	6.88621e+07	3.57129e+07	3.59833e+07	6.57098e+07	2.9071e+07	1.40321e+08	1.0983e+08	9.26736e+07	1.28439e+08
242	P/N	130.088	11.1081	131.095	C6H13NO2	L-Leucine	Amino Acid Metabolism	Valine, leucine and isoleucine degradation__Valine, leucine and isoleucine biosynthesis	Cytoplasm (Predicted from LogP), Extracellular, mitochondria	Amino Acids	1.07773e+06	702305	573003	387724	1.58066e+06	1.18563e+06	1.49672e+06	1.48375e+06	1.31945e+06	547815	1.18433e+06	869336	940063	652267	763731	1.46721e+06	2.06308e+06	837660	765367	1.04597e+06	1.42847e+06	1.88347e+06	1.17113e+06	618638	511389	1.42262e+06	2.11356e+06	1.54725e+06	1.46437e+06	1.17881e+06	496381	1.22097e+06	593904	500153	421331	1.75491e+06	1.63368e+06	1.2089e+06	1.27876e+06
122	N	109.029	5.0773	110.037	C6H6O2	p-Benzenediol	Amino Acid Metabolism	Tyrosine metabolism__gamma-Hexachlorocyclohexane degradation__Bisphenol A degradation__2,4-Dichlorobenzoate degradation__Riboflavin metabolism	_	_	1.61668e+06	1.00033e+06	1.66712e+06	4.10203e+06	2.40552e+06	859155	571310	595876	1.74201e+06	1.39887e+06	2.93436e+06	2.17835e+06	1.74502e+06	2.04653e+06	799463	742599	488139	939066	482888	2.20641e+06	413043	645407	647842	259405	172424	530863	366982	393790	230260	221540	369010	2.44008e+06	305459	206486	236134	514227	1.51616e+06	2.43394e+06	581186
466	P	172.097	6.55241	171.09	C8H13NO3	N-Butyryl-L-homoserine lactone	Lipids: Fatty Acyls	Fatty amides	_	Fatty Acyls	1.04601e+06	601569	1.28308e+06	1.18043e+06	1.30833e+06	1.9187e+06	898122	4.50423e+06	2.53512e+06	1.83445e+06	999253	1.16906e+06	1.40578e+06	1.00886e+06	2.39337e+06	2.1288e+06	2.68746e+06	2.45545e+06	2.5152e+06	1.27191e+06	858302	796710	1.28886e+06	1.47436e+06	919452	1.70404e+06	2.65193e+06	2.93208e+06	2.29549e+06	1.6797e+06	612880	787480	1.37511e+06	1.0541e+06	1.09062e+06	2.76183e+06	2.39847e+06	1.84388e+06	1.98048e+06
1178	P/N	520.34	4.77311	519.332	C26H50NO7P	[PC (18:2)] 1-(9Z,12Z-octadecadienoyl)-sn-glycero-3-phosphocholine	Lipids: Glycerophospholipids	Glycerophosphocholines	_	Glycerophospholipids	4.15655e+07	2.77094e+07	3.84385e+07	5.17631e+07	6.22549e+07	9.65015e+07	8.85411e+07	1.1016e+08	6.67314e+07	8.90641e+07	3.888e+07	3.68192e+07	4.38705e+07	5.21981e+07	1.33279e+08	1.05034e+08	8.35762e+07	9.52034e+07	8.49035e+07	5.84596e+07	4.40991e+07	4.70412e+07	4.75245e+07	6.19824e+07	8.06371e+07	1.42763e+08	9.72666e+07	1.20276e+08	9.59985e+07	1.38684e+08	7.60009e+07	3.88284e+07	5.06973e+07	5.86637e+07	5.93653e+07	1.52451e+08	1.06097e+08	1.33954e+08	1.09498e+08
776	N	269.213	3.88709	270.219	C16H30O3	[FA oxo(16:0)] 3-oxo-hexadecanoic acid	Lipids: Fatty Acyls	Fatty Acids and Conjugates	_	Fatty Acyls	1.29318e+06	1.98819e+06	1.00803e+06	1.44844e+06	1.76012e+06	2.32782e+06	2.68673e+06	6.00541e+06	4.12138e+06	2.7077e+06	1.55849e+06	1.23554e+06	1.171e+06	1.10077e+06	5.03984e+06	4.36119e+06	6.79536e+06	3.8703e+06	6.60173e+06	1.38296e+06	1.60056e+06	1.68033e+06	1.45307e+06	2.25632e+06	1.8165e+06	3.57462e+06	5.54372e+06	3.228e+06	2.84894e+06	3.94365e+06	1.36382e+06	2.47948e+06	1.75552e+06	1.07373e+06	1.51658e+06	4.69465e+06	5.58148e+06	1.89457e+06	2.85933e+06
589	N	199.098	4.56706	200.105	C10H16O4	[FA (10:1/2:0)] 2E-Decenedioic acid	Lipids: Fatty Acyls	Fatty Acids and Conjugates	_	Fatty Acyls	845524	1.15648e+06	1.03862e+06	889636	905844	1.30598e+06	796135	1.62879e+06	835984	975885	1.00922e+06	802969	837808	411464	1.04225e+06	1.48719e+06	2.27463e+06	2.23821e+06	1.63168e+06	708792	702276	662475	1.03398e+06	723696	561976	1.82096e+06	1.52907e+06	1.47157e+06	1.1721e+06	1.3661e+06	707503	989437	1.06242e+06	462759	788483	1.66823e+06	2.28402e+06	1.98033e+06	1.11324e+06
1155	N	504.31	4.74781	505.317	C25H48NO7P	LysoPE(0:0/20:2(11Z,14Z))	Lipids: Glycerophospholipids	Glycerophosphoethanolamines	Membrane	Phospholipids	1.56404e+06	558253	563787	534512	642883	2.61559e+06	1.2433e+06	1.08851e+06	587547	911247	928501	617789	542210	525400	1.31047e+06	2.04796e+06	1.07026e+06	1.08154e+06	865780	668673	763419	613865	521615	521178	732258	2.17968e+06	1.23548e+06	1.11737e+06	953408	1.37961e+06	1.05097e+06	516529	570588	580759	599732	2.111e+06	1.26461e+06	1.35455e+06	1.21522e+06
382	N	152.996	4.07639	154.003	C3H7O5P	Propanoyl phosphate	Carbohydrate Metabolism	Propanoate metabolism__C5-Branched dibasic acid metabolism	_	Carbohydrate Metabolism	485251	577019	630237	531534	436869	5.30814e+06	1.2802e+07	1.09266e+07	4.44218e+06	4.17234e+06	571543	643534	740896	624440	4.99402e+06	3.32195e+06	4.30144e+06	3.68588e+06	3.69987e+06	528589	774870	731826	575799	796833	736807	2.95237e+06	3.1325e+06	2.37332e+06	2.30086e+06	1.83284e+06	593648	1.49046e+06	1.0758e+06	901600	1.00485e+06	1.48459e+06	2.75091e+06	3.00621e+06	2.24494e+06
305	P	143.081	12.8203	142.074	C6H10N2O2	Ectoine	Amino Acid Metabolism	Glycine, serine and threonine metabolism	_	Amino Acid Metabolism	601004	1.03257e+06	642729	715142	1.02861e+06	1.35047e+06	1.53283e+06	2.41125e+06	2.11861e+06	1.82085e+06	617390	798872	781066	826538	1.50162e+06	1.36777e+06	1.64374e+06	1.16054e+06	1.39441e+06	878257	740664	821862	655424	789908	830393	1.03212e+06	1.75314e+06	1.19596e+06	1.43022e+06	1.22208e+06	645993	730887	789155	740606	671345	1.38907e+06	1.99966e+06	1.07763e+06	1.69851e+06
261	N	132.046	6.12454	133.053	C8H7NO	Indoxyl	Amino Acid Metabolism	Tryptophan metabolism	_	Indoles and Indole Derivatives	1.21416e+06	554784	2.66526e+06	1.4573e+06	2.85855e+06	8.23983e+06	4.79864e+06	1.8009e+07	1.30839e+07	2.95061e+07	1.82706e+06	1.14482e+06	3.52914e+06	1.44335e+06	3.29022e+06	2.20736e+06	1.48225e+06	2.96755e+06	2.33249e+06	3.39662e+06	2.11563e+06	767715	3.26444e+06	1.70502e+06	3.14462e+06	4.45161e+06	971603	4.2251e+06	3.81802e+06	3.94682e+06	2.87313e+06	1.28345e+06	3.54066e+06	3.14663e+06	4.38495e+06	6.80554e+06	2.39209e+06	3.51686e+06	1.28426e+07
452	P	168.102	6.59984	167.095	C9H13NO2	3-Methoxytyramine	Amino Acid Metabolism	Tyrosine metabolism	Cytoplasm	Catecholamines and Derivatives	637120	296904	233126	187471	1.0908e+06	511399	1.32142e+06	3.12691e+06	1.39083e+06	556988	416530	410631	350796	314768	1.30416e+06	2.23015e+06	1.38027e+06	453454	693334	459238	1.74932e+06	1.3662e+06	302395	384734	438240	1.58159e+06	1.40046e+06	2.27428e+06	895305	1.68724e+06	444582	560659	327473	427928	320611	1.92548e+06	776371	220359	849824
1362	P	810.601	4.02742	809.593	C46H84NO8P	[PC (18:1/20:3)] 1-(9Z-octadecenoyl)-2-(5Z,8Z,11Z-eicosatrienoyl)-sn-glycero-3-phosphocholine	Lipids: Glycerophospholipids	Glycerophosphocholines	_	_	1.55293e+08	2.21919e+08	1.44887e+08	1.45668e+08	1.85563e+08	8.00114e+07	8.9606e+07	8.56597e+07	1.20129e+08	8.16252e+07	1.2273e+08	1.8192e+08	1.1487e+08	1.5887e+08	1.55319e+08	1.74394e+08	1.52542e+08	1.03564e+08	1.55417e+08	1.63236e+08	1.2314e+08	1.34738e+08	9.5976e+07	9.90712e+07	8.931e+07	1.71337e+08	1.83986e+08	1.29689e+08	1.61904e+08	1.43164e+08	9.63489e+07	8.86095e+07	6.30467e+07	7.94335e+07	5.7635e+07	1.92621e+08	1.60514e+08	1.30962e+08	1.65139e+08
222	P/N	130.05	14.0348	129.043	C5H7NO3	L-1-Pyrroline-3-hydroxy-5-carboxylate	Amino Acid Metabolism	Arginine and proline metabolism	_	_	7.02414e+06	4.66254e+06	4.81277e+06	1.8136e+06	4.73646e+06	6.90027e+06	7.29485e+06	7.25741e+06	6.6269e+06	4.98537e+06	6.13355e+06	4.4532e+06	4.69699e+06	1.68335e+06	7.73334e+06	9.07032e+06	8.36947e+06	5.77198e+06	9.11101e+06	3.39602e+06	6.24828e+06	7.49657e+06	3.97167e+06	3.57173e+06	3.09098e+06	5.94452e+06	8.98938e+06	6.30927e+06	8.81655e+06	1.00878e+07	4.17681e+06	4.95383e+06	4.16982e+06	4.02293e+06	4.33396e+06	7.77854e+06	8.57187e+06	8.00282e+06	9.54245e+06
410	P	160.097	11.478	159.09	C7H13NO3	5-Acetamidopentanoate	Amino Acid Metabolism	Lysine degradation	_	Amino Acid Metabolism	374166	1.8978e+06	907397	2.37335e+06	4.83227e+06	255851	1.10629e+06	1.19668e+06	1.69431e+06	3.77812e+06	312117	1.64945e+06	696463	1.72239e+06	1.74444e+06	122677	520695	632572	527632	4.73738e+06	203057	297064	151952	265170	858513	87822.8	312668	368934	292135	1.21982e+06	72576.2	122594	77032.1	161146	159954	68793.6	133265	281345	215746
988	N	369.229	4.53399	370.236	C20H34O6	Thromboxane B2	Lipids: Fatty Acyls	Arachidonic acid metabolism	Membrane (Predicted from LogP)	Prostanoids	1.36056e+07	2.77263e+07	2.17684e+07	1.59402e+07	2.07825e+07	1.7846e+07	1.67267e+07	2.92537e+07	1.69383e+07	1.87239e+07	1.51963e+07	1.93258e+07	1.67953e+07	9.80317e+06	1.40209e+07	1.92113e+07	3.03093e+07	3.14385e+07	2.76999e+07	1.61228e+07	1.33258e+07	1.37374e+07	1.95351e+07	1.37325e+07	1.14275e+07	2.39149e+07	2.07803e+07	2.9522e+07	2.31108e+07	2.14151e+07	1.18867e+07	1.71432e+07	2.0299e+07	8.14736e+06	1.2719e+07	2.31521e+07	3.09284e+07	3.66225e+07	2.31142e+07
660	N	225.113	4.61687	226.121	C12H18O4	[FA oxo,hydroxy(5:1/5:0)] (1S,2R)-3-oxo-2-(5'-hydroxy-2'Z-pentenyl)-cyclopentaneacetic acid	Lipids: Fatty Acyls	Octadecanoids	_	Fatty Acyls	715288	775887	846223	675080	648265	2.451e+06	3.69312e+06	1.449e+06	866639	2.24615e+06	755804	698380	848805	516381	1.24345e+06	1.69067e+06	1.71348e+06	1.89927e+06	1.89062e+06	790314	658204	764042	1.14386e+06	925094	789519	2.12632e+06	2.20426e+06	1.75176e+06	1.22124e+06	1.67809e+06	702955	917681	1.10401e+06	724323	963706	2.25053e+06	2.2401e+06	1.5437e+06	1.55154e+06
1280	P	706.54	4.18902	705.531	C38H76NO8P	[PC (15:0/15:0)] 1,2-dipentadecanoyl-sn-glycero-3-phosphocholine	Lipids: Glycerophospholipids	Glycerophosphocholines	_	Glycerophospholipids	2.45658e+06	1.57188e+06	2.18316e+06	1.19732e+06	1.12634e+06	7.81926e+06	8.52751e+06	6.31946e+06	6.78192e+06	7.56769e+06	2.06631e+06	3.03114e+06	1.41782e+06	2.29763e+06	6.15118e+06	4.56372e+06	5.03411e+06	5.12196e+06	5.15273e+06	2.02583e+06	1.91776e+06	2.45643e+06	1.50818e+06	2.10206e+06	1.8777e+06	3.08224e+06	3.70319e+06	2.64165e+06	3.79973e+06	4.409e+06	1.69988e+06	1.81876e+06	1.13954e+06	1.77508e+06	1.47818e+06	3.44575e+06	3.12704e+06	1.8862e+06	4.10242e+06
1250	P	590.309	6.58737	589.301	C31H39N7O5	Ala-Lys-Trp-Trp	Peptide(tetra-)	Basic peptide	_	_	634394	628602	695381	474858	534364	1.42351e+06	615682	1.36055e+06	581684	699666	756534	669813	780874	349324	920404	1.71078e+06	1.84988e+06	2.06902e+06	1.38301e+06	554885	550425	595816	823557	606452	372810	419779	1.36955e+06	1.54314e+06	1.48362e+06	1.36846e+06	702532	677381	920935	357139	523722	1.49053e+06	1.41204e+06	1.57441e+06	1.41945e+06
1241	P	578.418	4.51551	577.411	C30H60NO7P	LysoPC(22:1(13Z))	Lipids: Glycerophospholipids	Glycerophosphocholines	Membrane	Phospholipids	4.07491e+06	3.38323e+06	4.23479e+06	5.15296e+06	3.18466e+06	7.69686e+06	5.56727e+06	8.60444e+06	4.67409e+06	3.29206e+06	4.36286e+06	5.24772e+06	5.14599e+06	4.34959e+06	9.68396e+06	8.93785e+06	1.16741e+07	1.48883e+07	1.1653e+07	4.11335e+06	5.09865e+06	5.15377e+06	5.3785e+06	5.04435e+06	5.83341e+06	1.31143e+07	1.27534e+07	1.39559e+07	1.41254e+07	1.09947e+07	5.82247e+06	5.62557e+06	9.02176e+06	6.25336e+06	6.28641e+06	1.1722e+07	1.28698e+07	1.61499e+07	1.48905e+07
331	P	146.081	11.928	145.074	C6H11NO3	[FA oxo,amino(6:0)] 3-oxo-5S-amino-hexanoic acid	Amino Acid Metabolism	Lysine degradation	_	Fatty Acyls	688905	939446	614931	1.28759e+06	992052	3.90945e+06	2.02198e+06	2.64548e+06	3.41395e+06	2.81786e+06	659170	700384	660159	1.23413e+06	1.91492e+06	2.64571e+06	1.55924e+06	1.82944e+06	2.73996e+06	839342	590075	698278	619507	1.07584e+06	774718	2.35327e+06	1.39005e+06	1.52179e+06	2.5046e+06	1.69969e+06	676746	704385	560043	1.39272e+06	828375	1.92035e+06	957970	1.47013e+06	2.35702e+06
350	P/N	148.06	14.04	147.053	C5H9NO4	L-Glutamate	Amino Acid Metabolism	Arginine and proline metabolism__Glutamate metabolism__Histidine metabolism__D-Glutamine and D-glutamate metabolism__Glutathione metabolism__Butanoate metabolism__C5-Branched dibasic acid metabolism__Porphyrin and chlorophyll metabolism_Nitrogen metabolism	_	_	3.27209e+07	2.13684e+07	2.12252e+07	8.3488e+06	2.21922e+07	3.161e+07	3.377e+07	3.13045e+07	2.9051e+07	2.29151e+07	2.80652e+07	2.13576e+07	2.03392e+07	7.76459e+06	3.42585e+07	4.20373e+07	3.8591e+07	2.49239e+07	3.95595e+07	1.53947e+07	2.82444e+07	3.44706e+07	1.74122e+07	1.58339e+07	1.39895e+07	2.7276e+07	4.19461e+07	2.6132e+07	3.85862e+07	4.47518e+07	2.00158e+07	2.28461e+07	1.8012e+07	1.79846e+07	1.92131e+07	3.58281e+07	3.95979e+07	3.33502e+07	4.12473e+07
392	P	157.061	10.7609	156.053	C6H8N2O3	4-Imidazolone-5-propanoate	Amino Acid Metabolism	Histidine metabolism	_	_	354489	418673	95821.9	81470.6	305511	2.03525e+06	1.01004e+06	218428	505032	1.16789e+06	564772	397503	100965	133075	1.50298e+06	2.19992e+06	1.87383e+06	469864	1.1039e+06	188404	551068	629898	98429.1	212969	273120	1.2701e+06	1.87511e+06	463517	864577	838530	407666	528432	99008.4	183605	126722	622479	1.07949e+06	147928	497630
447	N	165.128	4.02189	166.136	C11H18O	[FA (11:2)] 2,5-undecadienal	Lipids: Fatty Acyls	Fatty aldehydes	_	Fatty Acyls	1.16214e+06	2.03173e+06	1.67055e+06	1.46943e+06	1.60353e+06	2.17446e+06	2.35187e+06	2.49227e+06	1.59557e+06	1.95989e+06	1.44762e+06	1.77679e+06	1.48096e+06	977844	1.67813e+06	1.81664e+06	2.61192e+06	2.82822e+06	2.29581e+06	1.5058e+06	1.28898e+06	1.41295e+06	1.57883e+06	1.40852e+06	1.28419e+06	2.62373e+06	2.20116e+06	2.61267e+06	1.88913e+06	2.25761e+06	1.17798e+06	1.80109e+06	1.61392e+06	914054	1.2459e+06	2.48691e+06	2.92017e+06	3.30777e+06	2.09479e+06
133	N	111.045	4.03148	112.052	C6H8O2	sorbate	Lipids: Fatty Acyls	Fatty Acids and Conjugates	_	_	2.03003e+06	2.81934e+06	2.19332e+06	2.27923e+06	2.0239e+06	3.44822e+06	2.12914e+06	3.50058e+06	2.17382e+06	2.60382e+06	2.13555e+06	2.19238e+06	2.20158e+06	1.43627e+06	3.4363e+06	2.9028e+06	4.08568e+06	4.84078e+06	4.1884e+06	1.89968e+06	1.81129e+06	1.89627e+06	2.5149e+06	2.03609e+06	1.7202e+06	3.67063e+06	2.81322e+06	3.18654e+06	3.29835e+06	3.36353e+06	1.56561e+06	2.46145e+06	2.50672e+06	1.16776e+06	1.89646e+06	3.55913e+06	4.24042e+06	4.43029e+06	3.07574e+06
663	N	225.222	3.78568	226.23	C15H30O	Pentadecanal	Lipids: Fatty Acyls	Fatty aldehydes	_	Fatty Acyls	466339	417395	361762	465356	328815	1.68184e+06	2.78286e+06	1.41699e+06	2.80419e+06	2.71894e+06	493871	540597	591083	540553	2.69344e+06	1.85216e+06	1.98925e+06	1.27848e+06	2.32266e+06	524232	292846	430217	622526	771609	713750	1.39386e+06	1.76699e+06	1.87001e+06	1.65921e+06	2.01818e+06	1.07174e+06	367127	1.03255e+06	1.02856e+06	900663	1.59224e+06	1.75632e+06	1.74032e+06	1.98771e+06
471	N	171.139	4.1166	172.146	C10H20O2	Decanoic acid	Lipid Metabolism	Fatty acid biosynthesis	_	_	199812	566959	403244	436159	452974	808534	1.46134e+06	1.66389e+06	1.39675e+06	1.08376e+06	243498	258163	349067	243103	817338	521255	841876	577018	1.0136e+06	284636	289516	286646	290862	296505	272299	406634	564379	612334	511853	388216	216262	403192	305326	230314	303872	580351	532388	633472	605749
1127	N	487.211	5.593	488.217	C26H28N6O4	Phe-Trp-His	Peptide(tri-)	Basic peptide	_	_	442368	445687	705986	466311	473667	1.0875e+06	746606	1.7051e+06	613395	707573	471592	742421	775827	504136	1.43783e+06	1.4723e+06	1.47682e+06	1.56972e+06	1.30802e+06	512254	412806	682126	788621	618200	836242	1.28822e+06	1.57687e+06	1.72247e+06	1.45212e+06	1.60815e+06	835001	481982	872132	472663	486788	1.10991e+06	1.21826e+06	1.55182e+06	1.17912e+06
1331	P	772.586	4.09031	771.578	C43H82NO8P	[PE (18:0/20:2)] 1-octadecanoyl-2-(11Z,14Z-eicosadienoyl)-sn-glycero-3-phosphoethanolamine	Lipids: Glycerophospholipids	Glycerophosphoethanolamines	_	Glycerophospholipids	5.22138e+06	4.7596e+06	3.97693e+06	4.4253e+06	5.38174e+06	9.87335e+06	6.99004e+06	7.33339e+06	5.4108e+06	6.51789e+06	4.73835e+06	3.54172e+06	3.37692e+06	4.10697e+06	1.30568e+07	1.05579e+07	1.26372e+07	1.01684e+07	8.21684e+06	5.29915e+06	6.26813e+06	4.88832e+06	6.11815e+06	4.54592e+06	6.07429e+06	9.7984e+06	1.37822e+07	9.42951e+06	8.4103e+06	1.39871e+07	6.75669e+06	6.08722e+06	7.06108e+06	4.89686e+06	6.26028e+06	1.10045e+07	1.45618e+07	1.03227e+07	9.17321e+06
150	N	113.097	3.95222	114.104	C7H14O	Heptanal	Lipids: Fatty Acyls	Fatty aldehydes	_	Fatty Acyls	906826	1.80758e+06	1.24574e+06	1.15037e+06	1.31974e+06	1.28285e+06	1.17959e+06	1.67603e+06	1.16421e+06	1.23911e+06	1.09488e+06	1.35627e+06	1.10541e+06	769952	1.01549e+06	1.12533e+06	1.72645e+06	1.84021e+06	1.70288e+06	1.08561e+06	894336	1.15021e+06	1.07136e+06	913847	930493	1.46894e+06	1.23319e+06	1.61725e+06	1.34401e+06	1.39573e+06	760936	1.17252e+06	1.21433e+06	572324	796040	1.58229e+06	1.51967e+06	2.247e+06	1.39434e+06
52	N	93.0344	4.63492	94.0419	C6H6O	Phenol	Amino Acid Metabolism	Tyrosine metabolism__Naphthalene and anthracene degradation__Benzoate degradation via CoA ligation	_	Alcohols and Polyols	9.41212e+06	1.02976e+07	2.87323e+07	2.96999e+07	2.44543e+07	1.87821e+07	1.72052e+07	3.17271e+07	3.99621e+07	4.39974e+07	1.28513e+07	2.12058e+07	3.2491e+07	2.38925e+07	6.0925e+07	5.96044e+07	1.00576e+07	1.11967e+08	4.92563e+07	1.48475e+07	3.89956e+06	4.40827e+06	8.51663e+06	4.23936e+06	2.96594e+06	8.49489e+06	4.35345e+06	1.00413e+07	8.89246e+06	4.12244e+06	4.57457e+06	8.13078e+06	7.06208e+06	2.56656e+06	4.96725e+06	5.84586e+06	6.80292e+06	1.88028e+07	6.14076e+06
863	P	311.258	3.88662	310.251	C19H34O3	Methoprene	Xenobiotics Drugs etc	_	_	KEGG Drugs etc	1.09873e+06	602579	468459	422123	318441	1.81529e+06	1.95681e+06	1.5447e+06	1.7073e+06	1.83666e+06	934299	661583	449376	834411	2.47048e+06	2.20132e+06	1.59701e+06	1.14117e+06	1.60696e+06	563086	713916	548574	572149	645347	695231	1.1909e+06	1.4978e+06	984108	1.09918e+06	1.27855e+06	676739	384147	400570	566977	503402	1.0523e+06	1.44047e+06	391826	1.11873e+06
526	P	184.073	14.237	183.066	C5H14NO4P	Choline phosphate	Lipid Metabolism	Glycerophospholipid metabolism__Glycine, serine and threonine metabolism	_	_	1.14814e+06	1.82442e+06	2.57434e+06	1.65374e+06	1.62251e+06	777251	974610	3.29439e+06	1.75001e+06	978465	1.06557e+06	1.61609e+06	2.29009e+06	1.46804e+06	3.49144e+06	2.16143e+06	1.51878e+06	2.79103e+06	3.91484e+06	1.44383e+06	1.75115e+06	1.70116e+06	2.03019e+06	1.67916e+06	2.18249e+06	1.09153e+06	2.32522e+06	2.46321e+06	3.91134e+06	2.69465e+06	1.06221e+06	1.17458e+06	1.97489e+06	1.32436e+06	1.28391e+06	1.48323e+06	1.3968e+06	2.96533e+06	3.50887e+06
819	P	291.195	4.0761	290.188	C18H26O3	[FA hydroxy(18:1/2:0)] 8-hydroxy-13Z-octadecene-9,11-diynoic acid	Lipids: Fatty Acyls	Fatty Acids and Conjugates	_	Fatty Acyls	640890	975579	900354	726616	1.00684e+06	1.01015e+06	579970	1.38032e+06	845944	1.02755e+06	711116	828526	765712	390847	1.17264e+06	1.34e+06	1.5775e+06	2.00703e+06	1.25664e+06	565346	628414	752962	995915	691390	672158	1.23414e+06	1.07253e+06	935450	996102	1.40653e+06	384171	1.0204e+06	919435	437108	656891	1.25475e+06	1.27986e+06	1.39413e+06	850498
1103	P/N	468.308	5.02341	467.301	C22H46NO7P	[PC (14:0)] 1-tetradecanoyl-sn-glycero-3-phosphocholine	Lipids: Glycerophospholipids	Glycerophosphocholines	_	Glycerophospholipids	7.89643e+07	7.27623e+07	9.86322e+07	5.45627e+07	4.61156e+07	1.76386e+08	1.88576e+08	1.48651e+08	1.23207e+08	1.80327e+08	6.67335e+07	9.59612e+07	1.01633e+08	8.03572e+07	1.64564e+08	1.33752e+08	1.87384e+08	2.30563e+08	1.61112e+08	8.42949e+07	6.35467e+07	7.17414e+07	1.1023e+08	1.02974e+08	7.5482e+07	1.66162e+08	1.80474e+08	1.95e+08	1.89217e+08	1.88678e+08	6.53541e+07	8.35647e+07	1.28785e+08	8.72918e+07	1.01761e+08	1.6192e+08	1.85941e+08	1.78721e+08	2.03707e+08
512	N	179.071	4.10229	180.079	C10H12O3	Coniferyl alcohol	Biosynthesis of Secondary Metabolites	Phenylpropanoid biosynthesis	_	Biosyn of Secondary Metabolites	3.79447e+06	6.23833e+06	5.34618e+06	4.27646e+06	4.83705e+06	6.06432e+06	3.94083e+06	5.95796e+06	4.15044e+06	5.24007e+06	4.53843e+06	4.35192e+06	4.43057e+06	2.32521e+06	4.4503e+06	6.24621e+06	7.99095e+06	9.01794e+06	7.00427e+06	4.28029e+06	3.75634e+06	4.03116e+06	4.8131e+06	3.84134e+06	3.4408e+06	6.39193e+06	6.02435e+06	6.85826e+06	5.49471e+06	6.33312e+06	3.298e+06	4.66257e+06	4.78992e+06	2.3995e+06	3.37336e+06	6.44026e+06	8.0573e+06	8.48856e+06	5.05913e+06
294	N	139.113	3.97013	140.12	C9H16O	[FA (9:1)] 3-nonenal	Lipids: Fatty Acyls	Fatty aldehydes	_	Fatty Acyls	866276	1.59295e+06	1.30854e+06	1.04426e+06	1.28538e+06	1.17613e+06	953068	1.56995e+06	1.03666e+06	1.14415e+06	916099	1.26027e+06	1.0219e+06	709815	1.01519e+06	1.27313e+06	1.77383e+06	1.92403e+06	1.68802e+06	1.17814e+06	923533	885175	1.22751e+06	965976	867484	1.58555e+06	1.26908e+06	1.62627e+06	1.41648e+06	1.37673e+06	753481	1.25548e+06	1.33644e+06	534434	934186	1.57891e+06	1.80057e+06	2.32344e+06	1.28885e+06
196	P/N	124.008	14.4391	125.015	C2H7NO3S	Taurine	Lipid Metabolism	Bile acid biosynthesis__Taurine and hypotaurine metabolism	Cytoplasm (Predicted from LogP), Extracellular, peroxisome	Amino Acids	2.79643e+07	4.19744e+07	3.01986e+07	4.52912e+07	4.84523e+07	7.39238e+07	7.30329e+07	5.27214e+07	5.66866e+07	6.11393e+07	2.58278e+07	3.50387e+07	2.65864e+07	4.70502e+07	7.20293e+07	6.31149e+07	5.68594e+07	5.13001e+07	5.5884e+07	4.63968e+07	2.69733e+07	2.82834e+07	1.97135e+07	4.18609e+07	4.41579e+07	4.70804e+07	5.82425e+07	5.97616e+07	5.59543e+07	7.12705e+07	2.36278e+07	2.6932e+07	1.94281e+07	3.32616e+07	3.19543e+07	4.91045e+07	4.51024e+07	4.84175e+07	5.5304e+07
1232	P	570.357	4.58291	569.348	C30H52NO7P	LysoPC(22:5(4Z,7Z,10Z,13Z,16Z))	Lipids: Glycerophospholipids	Glycerophosphocholines	Membrane	Phospholipids	1.20565e+07	4.44457e+06	6.16127e+06	3.88519e+06	4.6111e+06	1.34209e+07	2.52998e+07	2.00168e+07	1.53258e+07	1.74788e+07	5.86412e+06	7.60891e+06	6.47375e+06	9.87454e+06	1.62457e+07	1.22734e+07	8.23099e+06	1.03217e+07	1.09022e+07	5.9897e+06	4.45211e+06	4.91824e+06	4.93021e+06	6.31268e+06	6.89161e+06	1.44022e+07	1.3187e+07	1.46726e+07	1.35362e+07	1.19631e+07	9.41257e+06	3.42733e+06	5.64132e+06	8.27822e+06	4.86179e+06	1.49469e+07	1.03431e+07	1.16995e+07	1.39188e+07
195	P/N	126.022	14.4312	125.015	C2H7NO3S	Taurine	Lipid Metabolism	Bile acid biosynthesis__Taurine and hypotaurine metabolism	Cytoplasm (Predicted from LogP), Extracellular, peroxisome	Amino Acids	4.1462e+06	8.01351e+06	5.73282e+06	9.96239e+06	1.16096e+07	1.81811e+07	2.11378e+07	1.37392e+07	1.54561e+07	1.52974e+07	5.24005e+06	7.86933e+06	5.34842e+06	1.32932e+07	2.16127e+07	1.25478e+07	1.13294e+07	1.09005e+07	1.27525e+07	1.14834e+07	4.66304e+06	5.22598e+06	3.79409e+06	1.01372e+07	1.07602e+07	8.37209e+06	1.28654e+07	1.4499e+07	1.24771e+07	1.63949e+07	4.21424e+06	5.30058e+06	3.50319e+06	7.54851e+06	6.84585e+06	8.86377e+06	8.45299e+06	1.0491e+07	1.1837e+07
96	N	102.056	11.3372	103.063	C4H9NO2	4-Aminobutanoate	Amino Acid Metabolism	Arginine and proline metabolism__Glutamate metabolism__beta-Alanine metabolism__Butanoate metabolism	_	_	298257	364478	478063	403718	328045	1.8384e+06	988407	831884	971328	3.10534e+06	350245	326665	446479	444998	1.50838e+06	1.3123e+06	634691	1.86437e+06	1.32076e+06	385534	174772	156092	322364	279802	278018	605009	883314	769614	615199	782999	365560	225243	469515	398001	664726	785353	411465	1.0872e+06	740835
239	N	130.088	9.73894	131.095	C6H13NO2	L-Leucine	Amino Acid Metabolism	Valine, leucine and isoleucine degradation__Valine, leucine and isoleucine biosynthesis	Cytoplasm (Predicted from LogP), Extracellular, mitochondria	Amino Acids	648442	615186	525388	681286	1.121e+06	843506	788872	1.59947e+06	737187	339763	654096	501708	531800	650159	727928	1.65027e+06	1.43367e+06	1.00616e+06	1.04423e+06	663676	1.03024e+06	1.14226e+06	689192	693475	643196	1.10896e+06	1.71422e+06	1.2467e+06	1.58785e+06	992880	488796	690190	610275	768474	427879	1.11801e+06	1.01212e+06	789255	1.45353e+06
280	P	137.071	25.3473	136.064	C7H8N2O	1-Methylnicotinamide	Metabolism of Cofactors and Vitamins	Nicotinate and nicotinamide metabolism	Cytoplasm, Extracellular	Amino Ketones	641163	358213	292386	341043	424236	1.26251e+06	466668	1.6354e+06	630584	517577	488410	325751	213797	1.87373e+06	2.5544e+06	613073	263059	734249	783602	325320	740863	365738	468778	2.29061e+06	210869	869737	573495	472294	1.33879e+06	569658	1.07493e+06	817640	1.47328e+06	477907	1.95193e+06	860713	492422	4.61874e+06	1.81318e+06
375	P	153.066	7.53084	152.059	C7H8N2O2	N1-Methyl-2-pyridone-5-carboxamide	Metabolism of Cofactors and Vitamins	Nicotinate and nicotinamide metabolism	Cytoplasm (Predicted from LogP)	Amino Ketones	1.25652e+06	1.30114e+06	726421	768445	990392	4.15126e+06	1.63998e+06	7.69315e+06	1.60247e+06	2.16694e+06	1.30393e+06	958855	608337	6.00826e+06	3.22104e+07	1.08871e+07	3.26065e+06	7.58853e+06	1.0713e+07	904343	5.02754e+06	3.31005e+06	7.17431e+06	8.78959e+06	3.97191e+06	1.40525e+07	5.17215e+06	1.47215e+07	1.71472e+07	1.11932e+07	8.53905e+06	2.82534e+06	9.24713e+06	1.04505e+06	8.97764e+06	7.30681e+06	2.87401e+06	1.94826e+07	8.44363e+06
1369	P	814.633	4.03584	813.625	C46H88NO8P	[PC (18:0/20:2)] 1-octadecanoyl-2-(11Z,14Z-eicosadienoyl)-sn-glycero-3-phosphocholine	Lipids: Glycerophospholipids	Glycerophosphocholines	_	Glycerophospholipids	7.20796e+06	7.51723e+06	7.15483e+06	5.94007e+06	7.80842e+06	6.02921e+06	3.75681e+06	6.76976e+06	5.92006e+06	4.31751e+06	5.9004e+06	6.47759e+06	3.38089e+06	6.63204e+06	8.96909e+06	6.94909e+06	8.01208e+06	8.76309e+06	9.51303e+06	8.25409e+06	5.69563e+06	5.55128e+06	7.79871e+06	3.42221e+06	9.17622e+06	8.07784e+06	9.69827e+06	9.78818e+06	1.06905e+07	1.18408e+07	6.61294e+06	6.04024e+06	8.89729e+06	7.68227e+06	9.37521e+06	1.09799e+07	1.31644e+07	1.59266e+07	1.71202e+07
1114	P/N	480.309	4.76167	479.301	C23H46NO7P	[PE (18:0)] 1-(9Z-octadecenoyl)-sn-glycero-3-phosphoethanolamine	Lipids: Glycerophospholipids	Glycerophosphoethanolamines	_	Glycerophospholipids	3.47942e+06	1.98179e+06	3.14981e+06	1.59503e+06	2.14284e+06	1.06645e+07	1.8202e+07	1.04496e+07	9.64073e+06	1.37868e+07	2.82648e+06	4.29732e+06	3.03216e+06	3.60957e+06	1.12664e+07	7.89678e+06	7.67192e+06	8.09442e+06	6.28469e+06	4.00384e+06	2.40114e+06	3.65002e+06	2.86434e+06	3.68267e+06	4.79681e+06	8.58909e+06	8.94568e+06	9.64505e+06	7.22677e+06	1.02024e+07	3.72171e+06	3.03908e+06	3.21464e+06	5.29228e+06	6.57064e+06	8.69285e+06	8.0884e+06	7.45551e+06	9.10156e+06
1197	P/N	534.357	4.59973	535.364	C27H54NO7P	[PC (16:2/3:0)] 1-hexadecyl-2-(2E-propionyl)-sn-glycero-3-phosphocholine	Lipids: Glycerophospholipids	Glycerophosphocholines	_	Glycerophospholipids	3.08793e+06	1.34355e+06	1.02785e+06	857644	982796	2.3319e+06	854566	1.09687e+06	592992	609939	2.22731e+06	1.33186e+06	1.0531e+06	855396	1.24462e+06	1.78171e+06	1.44163e+06	1.38794e+06	1.21068e+06	1.07639e+06	1.46308e+06	1.07534e+06	1.09344e+06	921196	1.26463e+06	2.30107e+06	1.68827e+06	1.66721e+06	1.52197e+06	1.73195e+06	1.0849e+06	1.05402e+06	1.44325e+06	873038	1.31941e+06	2.29045e+06	2.107e+06	2.46979e+06	2.06515e+06
676	P/N	232.129	10.4117	231.122	C9H17N3O4	Ala-Ala-Ala	Peptide(tri-)	Nonpolar peptide	_	_	1.80458e+06	1.03241e+06	1.70303e+06	647415	1.56586e+06	345576	347736	429351	383412	372082	1.29122e+06	1.46268e+06	1.58404e+06	680650	1.15548e+06	1.62476e+06	2.53958e+06	1.40177e+06	1.18093e+06	1.12092e+06	2.44856e+06	2.75309e+06	2.07937e+06	911536	1.17206e+06	1.72623e+06	2.04104e+06	1.59256e+06	1.76326e+06	1.82091e+06	1.04897e+06	1.84513e+06	1.36815e+06	560201	675656	2.16336e+06	1.69107e+06	1.99394e+06	1.55333e+06
1113	P/N	480.309	4.76167	479.301	C23H46NO7P	[PE (18:0)] 1-(9Z-octadecenoyl)-sn-glycero-3-phosphoethanolamine	Lipids: Glycerophospholipids	Glycerophosphoethanolamines	_	Glycerophospholipids	3.5081e+06	1.98179e+06	3.17199e+06	1.59503e+06	2.14284e+06	1.07175e+07	1.8202e+07	1.04941e+07	9.66554e+06	1.37779e+07	2.82648e+06	4.31558e+06	3.06093e+06	3.63571e+06	1.12757e+07	7.88617e+06	7.65809e+06	8.06611e+06	6.33943e+06	4.04037e+06	2.40114e+06	3.69206e+06	2.88955e+06	3.72313e+06	4.85102e+06	8.58909e+06	8.86517e+06	9.64505e+06	7.20512e+06	1.0213e+07	3.73901e+06	3.05958e+06	3.21464e+06	5.32486e+06	6.57998e+06	8.67642e+06	8.04239e+06	7.44109e+06	9.1202e+06
1383	P	836.543	4.22418	835.536	C46H78NO10P	[PS (18:0/22:6)] 1-octadecanoyl-2-(4Z,7Z,10Z,13Z,16Z,19Z-docosahexaenoyl)-sn-glycero-3-phosphoserine	Lipids: Glycerophospholipids	Glycerophosphoserines	_	Glycerophospholipids	2.6552e+06	2.90175e+06	2.3718e+06	2.338e+06	2.0101e+06	6.89518e+06	4.82744e+06	3.51018e+06	3.87985e+06	5.52918e+06	3.03493e+06	2.57667e+06	1.65735e+06	2.01375e+06	3.93168e+06	4.32562e+06	4.53751e+06	4.88003e+06	3.43209e+06	2.11903e+06	2.45967e+06	1.96446e+06	1.96043e+06	1.89056e+06	1.881e+06	4.19637e+06	4.13588e+06	3.52574e+06	3.61139e+06	4.3287e+06	2.28967e+06	2.23438e+06	2.40807e+06	1.90202e+06	2.30887e+06	3.60334e+06	4.14637e+06	4.4083e+06	3.84104e+06
1112	P/N	478.294	4.73107	479.301	C23H46NO7P	[PE (18:0)] 1-(9Z-octadecenoyl)-sn-glycero-3-phosphoethanolamine	Lipids: Glycerophospholipids	Glycerophosphoethanolamines	_	Glycerophospholipids	7.83376e+06	3.64015e+06	4.31171e+06	2.87098e+06	3.37636e+06	1.98752e+07	2.41624e+07	1.47691e+07	1.15835e+07	1.6284e+07	5.43391e+06	5.94872e+06	4.33215e+06	4.91761e+06	1.47685e+07	1.18284e+07	1.13498e+07	9.04102e+06	8.78771e+06	5.67459e+06	4.11625e+06	5.88324e+06	4.56644e+06	5.65833e+06	7.04234e+06	1.41109e+07	1.30232e+07	1.09684e+07	1.05875e+07	1.31605e+07	5.31584e+06	4.50945e+06	4.62254e+06	7.43525e+06	8.26725e+06	1.33289e+07	1.05909e+07	9.15282e+06	1.30628e+07
1004	N	381.205	5.02937	382.212	C17H35O7P	[GP (14:0)] 1-tetradecanoyl-2-sn-glycero-3-phosphate	Lipids: Glycerophospholipids	Glycerophosphates	_	Glycerophospholipids	4.48717e+06	5.53266e+06	8.06101e+06	4.47139e+06	3.81557e+06	1.15943e+07	1.58448e+07	1.31196e+07	9.46632e+06	1.48562e+07	4.75405e+06	7.93989e+06	8.82296e+06	7.51581e+06	1.52709e+07	9.60111e+06	1.47684e+07	2.01896e+07	1.31857e+07	6.71197e+06	4.94208e+06	5.95279e+06	9.24901e+06	9.62047e+06	6.01196e+06	1.24882e+07	1.48129e+07	1.61024e+07	1.64941e+07	1.64346e+07	5.32728e+06	6.92572e+06	1.09455e+07	8.26586e+06	8.83889e+06	1.31077e+07	1.41229e+07	1.5932e+07	1.73735e+07
932	P	347.185	6.41326	346.178	C20H26O5	Gibberellin A24	Biosynthesis of Secondary Metabolites	Diterpenoid biosynthesis	_	Biosyn of Secondary Metabolites	891798	1.02455e+06	578024	743506	761112	1.86241e+06	572292	761859	429314	1.03021e+06	1.11761e+06	1.09136e+06	578186	562445	883155	2.18266e+06	2.8003e+06	2.30683e+06	1.12796e+06	857717	832956	938997	1.12947e+06	573550	492960	1.28801e+06	1.74001e+06	983384	733174	1.53331e+06	688984	1.16996e+06	652493	528260	525041	1.79708e+06	1.92568e+06	851002	1.15113e+06
1177	P/N	518.326	4.69094	519.332	C26H50NO7P	[PC (18:2)] 1-(9Z,12Z-octadecadienoyl)-sn-glycero-3-phosphocholine	Lipids: Glycerophospholipids	Glycerophosphocholines	_	Glycerophospholipids	1.81984e+06	2.11679e+06	2.79129e+06	2.83966e+06	3.23257e+06	3.50703e+06	3.2443e+06	5.05393e+06	2.50106e+06	3.08772e+06	2.52932e+06	2.67189e+06	3.17771e+06	3.04201e+06	5.78608e+06	3.84729e+06	4.20492e+06	5.12531e+06	4.39102e+06	3.54062e+06	2.42782e+06	2.88272e+06	3.57566e+06	3.58181e+06	4.47306e+06	5.65477e+06	5.13804e+06	5.9318e+06	5.55024e+06	6.48615e+06	3.39959e+06	2.69155e+06	4.13959e+06	3.62599e+06	4.04509e+06	6.21933e+06	5.64692e+06	7.59339e+06	6.63795e+06
1187	N	528.295	5.02188	529.301	C26H39N7O5	His-Lys-Phe-Val	Peptide(tetra-)	Basic peptide	_	_	323308	549384	831645	435291	411054	1.02089e+06	1.50082e+06	1.26619e+06	859812	1.44594e+06	451529	754315	927638	785914	1.60489e+06	839846	1.53155e+06	2.15752e+06	1.30016e+06	678510	453723	617218	911475	994530	624342	1.1597e+06	1.5205e+06	1.55049e+06	1.8063e+06	1.72417e+06	525867	738742	1.04125e+06	856207	902903	1.19827e+06	1.31392e+06	1.67537e+06	1.8311e+06
1214	P	548.372	4.59879	547.364	C28H54NO7P	LysoPC(20:2(11Z,14Z))	Lipids: Glycerophospholipids	Glycerophosphocholines	Membrane	Phospholipids	6.54974e+06	5.83097e+06	5.40287e+06	2.90523e+06	3.45839e+06	8.46843e+06	1.00584e+07	7.04708e+06	9.17899e+06	1.04039e+07	4.51078e+06	6.81093e+06	4.9205e+06	5.48254e+06	6.37882e+06	5.98384e+06	5.91895e+06	6.69092e+06	6.76502e+06	5.35378e+06	4.36664e+06	4.2273e+06	4.34669e+06	3.67648e+06	5.51792e+06	7.71988e+06	5.9879e+06	7.97069e+06	7.28076e+06	7.39555e+06	4.93944e+06	3.68786e+06	5.92988e+06	4.1376e+06	5.06619e+06	7.49885e+06	7.30719e+06	1.07878e+07	9.21585e+06
245	P	132.102	12.8033	131.095	C6H13NO2	L-Leucine	Amino Acid Metabolism	Valine, leucine and isoleucine degradation__Valine, leucine and isoleucine biosynthesis	Cytoplasm (Predicted from LogP), Extracellular, mitochondria	Amino Acids	3.11976e+06	1.42447e+07	4.53967e+06	8.31759e+06	1.66782e+07	5.79116e+06	1.18109e+07	1.29835e+07	1.33319e+07	1.35706e+07	1.89676e+06	2.56609e+06	2.14596e+06	1.5881e+06	4.67242e+06	2.71125e+06	5.2971e+06	4.22725e+06	4.26088e+06	2.68585e+06	2.02903e+06	2.19085e+06	1.69432e+06	1.36894e+06	1.4339e+06	2.18784e+06	3.30318e+06	3.01678e+06	2.81e+06	3.2494e+06	1.19021e+06	1.65594e+06	1.35098e+06	1.32936e+06	1.06681e+06	2.24369e+06	2.42921e+06	2.23943e+06	2.31449e+06
85	P	102.055	14.1234	101.048	C4H7NO2	1-Aminocyclopropane-1-carboxylate	Amino Acid Metabolism	Methionine metabolism__Propanoate metabolism	_	Amino Acid Metabolism	9.95032e+06	6.97841e+06	8.84667e+06	5.37957e+06	8.33283e+06	1.15779e+07	9.76384e+06	9.24254e+06	1.00919e+07	1.0779e+07	8.44618e+06	8.46424e+06	7.67016e+06	6.89246e+06	1.0537e+07	1.23788e+07	1.13624e+07	9.93929e+06	1.18307e+07	7.97761e+06	9.91408e+06	1.16662e+07	6.75446e+06	7.29798e+06	6.11773e+06	1.01829e+07	1.18826e+07	9.73444e+06	1.16584e+07	1.12403e+07	5.49327e+06	7.40034e+06	6.62491e+06	8.79867e+06	5.92529e+06	1.24499e+07	1.16246e+07	1.07936e+07	1.41611e+07
369	P/N	149.097	4.04415	150.104	C10H14O	[PR] Perillyl aldehyde	Lipids: Prenols	Limonene and pinene degradation	_	Prenols	3.16702e+06	4.14416e+06	3.65556e+06	3.21585e+06	3.15287e+06	4.70313e+06	3.02124e+06	5.01157e+06	2.6857e+06	3.50591e+06	2.9013e+06	3.58475e+06	3.49289e+06	2.23052e+06	4.83957e+06	4.0631e+06	6.31679e+06	6.7949e+06	5.83205e+06	3.13908e+06	3.13965e+06	3.70389e+06	4.13304e+06	3.14489e+06	2.72608e+06	5.79481e+06	4.62964e+06	5.56043e+06	4.48958e+06	5.44239e+06	2.31403e+06	4.55412e+06	3.3233e+06	2.03838e+06	2.60503e+06	5.30312e+06	5.49987e+06	5.96868e+06	4.1582e+06
459	N	167.108	3.87514	168.115	C10H16O2	[PR] (1S,4R)-1-Hydroxy-2-oxolimonene	Lipids: Prenols	Isoprenoids	_	Prenols	4.44011e+06	7.05924e+06	7.18754e+06	4.50138e+06	5.4565e+06	6.36573e+06	4.24149e+06	8.87652e+06	3.40172e+06	4.44606e+06	4.64322e+06	7.7517e+06	5.72656e+06	4.45488e+06	1.00518e+07	8.4159e+06	8.37352e+06	8.08905e+06	1.12025e+07	5.69971e+06	4.20279e+06	7.33369e+06	6.33555e+06	5.21062e+06	5.02782e+06	6.9691e+06	6.24674e+06	1.04086e+07	8.32572e+06	8.93342e+06	3.4097e+06	5.21119e+06	5.1329e+06	2.59795e+06	3.04332e+06	6.01128e+06	6.00924e+06	7.85271e+06	6.80522e+06
231	N	129.056	4.0298	130.063	C6H10O3	(S)-3-Methyl-2-oxopentanoic acid	Amino Acid Metabolism	Valine, leucine and isoleucine degradation__Valine, leucine and isoleucine biosynthesis	_	_	4.07757e+06	6.66845e+06	6.26231e+06	4.73803e+06	4.95917e+06	7.71038e+06	5.24538e+06	6.67953e+06	4.57423e+06	4.48592e+06	4.26485e+06	5.12924e+06	4.92263e+06	3.31056e+06	7.76828e+06	7.49943e+06	7.20198e+06	9.36785e+06	8.13104e+06	4.44513e+06	3.62184e+06	4.30849e+06	3.52932e+06	3.99823e+06	3.75337e+06	6.35482e+06	5.85394e+06	7.44693e+06	6.47021e+06	7.96852e+06	3.91995e+06	3.04365e+06	5.59728e+06	2.88439e+06	2.27663e+06	4.07971e+06	6.65801e+06	9.16801e+06	4.01329e+06
522	N	181.087	4.02241	182.094	C10H14O3	[PR] Iridotrial	Lipids: Prenols	Isoprenoids	_	Prenols	5.96025e+06	8.63225e+06	6.53135e+06	6.30484e+06	6.48338e+06	9.14054e+06	5.64215e+06	8.20102e+06	5.38701e+06	7.51131e+06	6.86638e+06	7.08845e+06	6.38455e+06	4.58242e+06	7.26533e+06	7.67047e+06	1.15763e+07	1.27792e+07	1.03648e+07	6.30297e+06	5.73958e+06	6.628e+06	6.33925e+06	5.20409e+06	5.24426e+06	1.05998e+07	8.32332e+06	9.47959e+06	7.05757e+06	9.79728e+06	4.66171e+06	7.97205e+06	7.05389e+06	3.30362e+06	4.17508e+06	9.49078e+06	1.05805e+07	1.05057e+07	6.5729e+06
948	N	351.218	4.01607	352.225	C20H32O5	[FA oxo,hydroxy(2:0)] 9-oxo-11R,15S-dihydroxy-5Z,13E-prostadienoic acid	Lipids: Fatty Acyls	Eicosanoids	_	Fatty Acyls	1.27857e+07	2.37014e+07	2.10351e+07	1.71383e+07	1.76003e+07	1.8473e+07	1.41461e+07	2.76724e+07	1.76029e+07	1.68965e+07	1.52236e+07	2.06774e+07	1.69811e+07	1.36309e+07	1.83352e+07	1.84547e+07	2.57943e+07	2.70961e+07	2.46881e+07	1.89056e+07	1.35443e+07	1.76745e+07	1.8059e+07	1.70147e+07	1.2971e+07	2.34964e+07	1.61101e+07	2.52387e+07	1.91577e+07	2.05784e+07	1.09118e+07	1.8438e+07	1.6892e+07	8.97562e+06	1.15412e+07	2.05694e+07	2.23039e+07	3.03705e+07	1.8588e+07
618	N	209.118	4.05146	210.126	C12H18O3	(+)-7-Isojasmonic acid	Lipids: Fatty Acyls	alpha-Linolenic acid metabolism	_	Lipid	2.5707e+06	3.05355e+06	2.65897e+06	2.27065e+06	2.67286e+06	5.20409e+06	6.34082e+06	5.99167e+06	2.94443e+06	3.77135e+06	2.74414e+06	2.62518e+06	2.95086e+06	2.06011e+06	4.65451e+06	4.89594e+06	5.88275e+06	6.1271e+06	4.79579e+06	3.08877e+06	2.85756e+06	3.17433e+06	3.58308e+06	3.01875e+06	2.82514e+06	6.13939e+06	6.53147e+06	6.4432e+06	3.80106e+06	6.00638e+06	2.99493e+06	3.99715e+06	4.3241e+06	3.02961e+06	3.44966e+06	6.775e+06	7.12596e+06	6.40083e+06	5.10164e+06
684	P	234.077	11.6368	233.069	C12H11NO4	2-Hydroxy-6-oxo-(2'-aminophenyl)-hexa-2,4-dienoate	Xenobiotics Biodegradation and Metabolism	Carbazole degradation	_	Xenobiotics metabolism	2.01569e+06	1.44384e+06	902461	612997	1.24182e+06	3.00478e+06	3.08074e+06	1.13115e+06	1.27953e+06	2.4385e+06	1.99981e+06	1.75405e+06	908633	828488	2.12698e+06	2.73885e+06	2.83764e+06	1.21465e+06	1.3098e+06	961709	2.08154e+06	1.61817e+06	555917	757693	814918	3.22019e+06	2.67629e+06	1.44595e+06	1.2504e+06	2.01488e+06	1.88953e+06	1.53628e+06	952369	681617	987617	3.38131e+06	2.81342e+06	1.22441e+06	983064
936	P	349.201	6.65633	348.194	C20H28O5	Gibberellin A53	Biosynthesis of Secondary Metabolites	Diterpenoid biosynthesis	_	Biosyn of Secondary Metabolites	514416	661599	470826	323850	403354	994235	291910	540591	357577	493525	591081	589442	533502	222768	489102	1.13526e+06	1.30488e+06	1.06832e+06	764183	393305	446924	449057	657785	357560	381582	720689	878511	679990	412392	624341	419163	632941	577601	220731	330959	954914	1.06356e+06	497914	646343
393	N	155.071	3.98386	156.079	C8H12O3	[FA oxo(8:0)] 5-oxo-7-octenoic acid	Lipids: Fatty Acyls	Fatty Acids and Conjugates	_	Fatty Acyls	4.6445e+06	7.38446e+06	6.70924e+06	5.10955e+06	5.15637e+06	7.10586e+06	4.46527e+06	9.00476e+06	4.95593e+06	5.39762e+06	5.15794e+06	6.41605e+06	5.66572e+06	3.64367e+06	7.16677e+06	7.10727e+06	9.44345e+06	9.82143e+06	9.16647e+06	5.13883e+06	4.64677e+06	5.5735e+06	6.04653e+06	4.82086e+06	3.88986e+06	8.33949e+06	6.46783e+06	8.85891e+06	6.94915e+06	8.00579e+06	3.60799e+06	5.9711e+06	5.31069e+06	2.70207e+06	3.38376e+06	5.08962e+06	7.61103e+06	8.96065e+06	6.05158e+06
1382	P	834.601	4.01474	833.593	C48H84NO8P	[PC (18:1/22:5)] 1-(11Z-octadecenoyl)-2-(7Z,10Z,13Z,16Z,19Z-docosapentaenoyl)-sn-glycero-3-phosphocholine	Lipids: Glycerophospholipids	Glycerophosphocholines	_	_	3.76218e+07	2.14463e+07	2.21018e+07	1.78876e+07	2.09596e+07	1.78193e+07	1.81448e+07	1.65697e+07	1.81373e+07	1.82005e+07	2.47804e+07	2.31013e+07	1.93833e+07	3.06919e+07	3.29055e+07	3.10293e+07	2.3566e+07	2.09981e+07	2.02975e+07	2.54907e+07	2.46548e+07	2.52022e+07	2.23993e+07	2.00911e+07	2.33845e+07	3.14766e+07	3.68404e+07	2.64024e+07	2.97033e+07	3.28815e+07	2.36545e+07	2.21392e+07	1.73528e+07	2.47321e+07	1.86038e+07	4.13279e+07	3.47404e+07	2.70708e+07	4.32993e+07
425	N	161.097	4.08284	162.104	C11H14O	[FA (11:2)] 4,10-undecadiynal	Lipids: Fatty Acyls	Fatty aldehydes	_	Fatty Acyls	2.25184e+06	2.56979e+06	2.41448e+06	2.248e+06	2.10262e+06	3.83043e+06	2.17655e+06	3.66466e+06	2.0907e+06	2.64213e+06	2.48034e+06	2.41773e+06	2.41719e+06	1.77047e+06	4.00963e+06	3.31453e+06	4.66653e+06	5.19941e+06	4.48931e+06	2.21309e+06	2.07007e+06	2.51879e+06	2.8836e+06	2.33452e+06	2.13543e+06	4.35709e+06	3.32724e+06	4.16252e+06	3.30247e+06	4.55899e+06	1.83699e+06	2.82296e+06	2.5223e+06	1.57622e+06	2.1167e+06	3.8168e+06	3.81229e+06	3.66473e+06	3.18731e+06
159	P	117.066	13.5981	116.059	C4H8N2O2	Diacetylhydrazine	Xenobiotics Biodegradation and Metabolism	Drug metabolism - other enzymes	_	Xenobiotics metabolism	102593	169132	345046	402228	168043	253570	249359	736691	791266	632792	126146	204139	538499	416519	936244	258949	322308	995382	1.61135e+06	348490	177706	389452	632041	539977	451976	158516	241039	604364	1.6055e+06	470026	145742	305085	760116	452260	267941	228314	323762	913541	867875
1198	P/N	536.371	4.61674	535.364	C27H54NO7P	[PC (16:2/3:0)] 1-hexadecyl-2-(2E-propionyl)-sn-glycero-3-phosphocholine	Lipids: Glycerophospholipids	Glycerophosphocholines	_	Glycerophospholipids	1.81878e+07	1.91088e+07	1.77744e+07	1.24915e+07	1.5284e+07	1.25483e+07	9.5372e+06	1.48203e+07	1.02295e+07	9.62357e+06	1.41995e+07	1.78543e+07	1.66848e+07	1.1621e+07	1.15419e+07	1.4102e+07	1.4635e+07	1.74451e+07	1.58392e+07	1.53162e+07	1.22638e+07	1.28932e+07	1.58013e+07	1.15125e+07	1.63274e+07	1.72379e+07	1.59602e+07	2.14225e+07	1.83011e+07	1.79029e+07	1.18205e+07	1.42221e+07	1.99976e+07	9.62514e+06	1.64291e+07	2.15381e+07	2.15095e+07	3.27228e+07	2.20914e+07
566	N	191.108	3.89676	192.115	C12H16O2	[FA (12:4)] 2E,4E,8Z,10E-dodecatetraenoic acid	Lipids: Fatty Acyls	Fatty Acids and Conjugates	_	Fatty Acyls	1.26892e+06	1.66191e+06	1.25013e+06	1.27457e+06	1.31742e+06	1.78774e+06	1.17556e+06	2.072e+06	1.06643e+06	1.30865e+06	1.31868e+06	1.08563e+06	1.20673e+06	965003	1.96171e+06	1.83206e+06	2.31048e+06	2.27033e+06	2.20989e+06	1.29374e+06	936382	1.05015e+06	1.46874e+06	1.31166e+06	1.15152e+06	2.15646e+06	1.68385e+06	2.0335e+06	1.53092e+06	1.92706e+06	946376	1.66591e+06	1.3492e+06	802853	993568	2.0635e+06	2.13115e+06	1.95191e+06	1.46585e+06
1066	N	435.252	4.77035	436.259	C21H41O7P	LPA(0:0/18:1(9Z))	Lipid Metabolism	Glycerolipid metabolism__Glycerophospholipid metabolism	Membrane	Phospholipids	9.01255e+07	1.3299e+08	1.27765e+08	1.06593e+08	1.18174e+08	1.55735e+08	1.75189e+08	2.09192e+08	1.62596e+08	1.73439e+08	1.04136e+08	1.43571e+08	1.27338e+08	1.04674e+08	1.83234e+08	1.45386e+08	1.89224e+08	2.06945e+08	1.77926e+08	1.26522e+08	9.2138e+07	1.18271e+08	1.20482e+08	1.15842e+08	1.14989e+08	1.74698e+08	1.81997e+08	1.75849e+08	1.89515e+08	1.79555e+08	9.8064e+07	1.13082e+08	1.21947e+08	1.00593e+08	1.13158e+08	1.74625e+08	1.80596e+08	1.91583e+08	1.82619e+08
458	N	167.071	4.04776	168.079	C9H12O3	1,3,5-trimethoxybenzene	Biosynthesis of Secondary Metabolites	1,3,5-trimethoxybenzene biosynthesis	_	_	2.68778e+06	4.20446e+06	3.75673e+06	2.73678e+06	3.33875e+06	4.68396e+06	2.95071e+06	5.01405e+06	2.85217e+06	3.79288e+06	3.26467e+06	4.06339e+06	3.09134e+06	2.54046e+06	5.28293e+06	4.71005e+06	5.2976e+06	6.15257e+06	5.97014e+06	3.24452e+06	2.83528e+06	4.01159e+06	4.17664e+06	3.31197e+06	2.96616e+06	4.66449e+06	4.22481e+06	6.04693e+06	4.229e+06	5.19615e+06	2.33003e+06	3.91687e+06	3.64e+06	1.73273e+06	2.67212e+06	4.6211e+06	4.89792e+06	5.30291e+06	3.98596e+06
95	P	104.071	9.78683	103.063	C4H9NO2	4-Aminobutanoate	Amino Acid Metabolism	Arginine and proline metabolism__Glutamate metabolism__beta-Alanine metabolism__Butanoate metabolism	_	_	2.00842e+06	7.28682e+06	2.37519e+06	8.93351e+06	7.22762e+06	7.70248e+06	7.13338e+06	7.9957e+06	9.14074e+06	8.21008e+06	7.43812e+06	7.91897e+06	2.25607e+06	8.8076e+06	9.22061e+06	7.81014e+06	6.88375e+06	8.96784e+06	9.64317e+06	9.01587e+06	7.1499e+06	7.15079e+06	2.2199e+06	2.24338e+06	8.89429e+06	7.41186e+06	7.1203e+06	8.32417e+06	9.14641e+06	9.46947e+06	1.9994e+06	7.15074e+06	8.4319e+06	2.71121e+06	4.23102e+06	7.24651e+06	6.85339e+06	8.22878e+06	8.51939e+06
385	N	153.056	4.07554	154.063	C8H10O3	4-Hydroxy-3-methoxy-benzenemethanol	Xenobiotics Biodegradation and Metabolism	2,4-Dichlorobenzoate degradation	_	Xenobiotics metabolism	2.2325e+06	3.31673e+06	2.96123e+06	2.58116e+06	2.56552e+06	3.23508e+06	2.2405e+06	3.30925e+06	1.95683e+06	2.51384e+06	2.59211e+06	2.34043e+06	2.56827e+06	1.60974e+06	3.30402e+06	3.20094e+06	3.75271e+06	4.26659e+06	4.10226e+06	2.30995e+06	2.09899e+06	2.26817e+06	2.67694e+06	2.30817e+06	1.87096e+06	3.48273e+06	2.63703e+06	3.97675e+06	3.41379e+06	3.01633e+06	1.88042e+06	2.59478e+06	2.91198e+06	1.42006e+06	1.96501e+06	2.99069e+06	3.63828e+06	4.01906e+06	3.05056e+06
502	N	177.128	4.03354	178.136	C12H18O	Propofol	Xenobiotics Drugs etc	_	_	KEGG Drugs etc	1.59989e+06	2.25352e+06	1.76973e+06	1.5484e+06	1.73584e+06	2.12371e+06	1.49833e+06	2.20768e+06	1.58454e+06	1.93072e+06	1.67102e+06	1.96726e+06	1.60993e+06	1.14451e+06	2.01655e+06	2.07198e+06	2.5688e+06	2.67719e+06	2.45481e+06	1.6058e+06	1.54087e+06	1.69062e+06	1.86538e+06	1.543e+06	1.30576e+06	2.45728e+06	1.88708e+06	2.44205e+06	2.00542e+06	2.2832e+06	1.17001e+06	1.94908e+06	1.90433e+06	868342	1.20772e+06	2.3452e+06	2.36807e+06	2.66096e+06	1.88324e+06
376	N	151.113	4.04992	152.12	C10H16O	Perillyl alcohol	Lipids: Prenols	Monoterpenoid biosynthesis__Limonene and pinene degradation	Cytoplasm, Extracellular	Alcohols and Polyols	1.26868e+06	2.01446e+06	1.80767e+06	1.55114e+06	1.76848e+06	2.17475e+06	1.76951e+06	2.22234e+06	1.51376e+06	1.94887e+06	1.48368e+06	1.77122e+06	1.71663e+06	1.15724e+06	2.1521e+06	2.08397e+06	2.5425e+06	2.85337e+06	2.55567e+06	1.58827e+06	1.31878e+06	1.52206e+06	1.65786e+06	1.40214e+06	1.29118e+06	2.30477e+06	1.91484e+06	2.50326e+06	1.90801e+06	2.21725e+06	1.29322e+06	1.85062e+06	1.86e+06	982953	1.22175e+06	2.18916e+06	2.3467e+06	2.93061e+06	1.97314e+06
907	P/N	335.222	3.98509	334.214	C20H30O4	Prostaglandin A2	Lipids: Fatty Acyls	Arachidonic acid metabolism	Membrane (Predicted from LogP)	Prostanoids	8.64865e+06	2.08669e+07	1.80486e+07	8.73391e+06	1.7976e+07	1.12845e+07	1.10038e+07	1.79363e+07	1.44149e+07	1.37068e+07	1.24428e+07	1.87974e+07	1.52596e+07	7.29042e+06	5.73679e+06	1.08464e+07	1.52862e+07	1.79695e+07	1.4039e+07	1.48848e+07	1.16694e+07	1.54197e+07	9.66443e+06	1.39698e+07	1.25715e+07	1.54786e+07	1.02569e+07	1.74696e+07	1.39029e+07	7.73937e+06	1.0008e+07	1.50982e+07	7.96121e+06	5.10844e+06	1.09941e+07	1.09398e+07	1.53879e+07	2.27908e+07	1.47437e+07
88	N	101.024	3.86668	102.032	C4H6O3	2-Oxobutanoate	Amino Acid Metabolism	Glycine, serine and threonine metabolism__Methionine metabolism__Valine, leucine and isoleucine biosynthesis__Propanoate metabolism__C5-Branched dibasic acid metabolism	_	_	1.5536e+06	1.44065e+06	1.55796e+06	1.30617e+06	1.43263e+06	2.96609e+06	3.13423e+06	3.85965e+06	3.51288e+06	4.06553e+06	996835	900222	1.81531e+06	1.79884e+06	4.5774e+06	3.75166e+06	2.90153e+06	3.37638e+06	3.53789e+06	1.42064e+06	1.29457e+06	1.57296e+06	2.30957e+06	1.76012e+06	1.76069e+06	2.93506e+06	2.58086e+06	3.94292e+06	2.38798e+06	2.42933e+06	2.08041e+06	2.18062e+06	2.55951e+06	2.26512e+06	2.13794e+06	3.45549e+06	3.55377e+06	3.78956e+06	3.81321e+06
673	P	230.095	14.4944	229.089	C9H16N3O2S	Ergothioneine	Amino Acid Metabolism	Histidine metabolism	_	Quaternary Amines	2.10368e+06	3.99762e+06	1.88789e+06	7.11878e+06	3.00105e+06	3.1379e+06	2.01743e+06	1.96764e+06	1.26943e+06	377695	2.22313e+06	3.86468e+06	1.06633e+06	7.86813e+06	1.21445e+06	1.04508e+07	4.6137e+06	4.03122e+06	4.38851e+06	1.96161e+06	3.11302e+06	2.94546e+06	627884	6.18399e+06	1.43229e+06	1.10322e+07	9.4847e+06	3.28111e+06	3.86313e+06	2.99313e+06	2.98028e+06	2.71826e+06	740484	1.27391e+07	1.13706e+06	1.2484e+07	7.33608e+06	2.97712e+06	8.62252e+06
70	N	97.0657	3.95849	98.0732	C6H10O	[FA (6:1)] 2-hexenal	Lipids: Fatty Acyls	superpathway of lipoxygenase __ 13-LOX and 13-HPL pathway	_	Fatty Acyls	1.38593e+06	1.86696e+06	1.64376e+06	1.3652e+06	1.54282e+06	1.91235e+06	1.42204e+06	2.96369e+06	1.5681e+06	1.78514e+06	1.50296e+06	1.37521e+06	1.66772e+06	1.09521e+06	2.17684e+06	2.17898e+06	2.37298e+06	2.85132e+06	2.48189e+06	1.35191e+06	1.48127e+06	1.58649e+06	1.92886e+06	1.36147e+06	1.3995e+06	2.31362e+06	1.95735e+06	2.86121e+06	2.05394e+06	2.22556e+06	1.07939e+06	2.23145e+06	1.91743e+06	813610	1.39117e+06	2.04917e+06	2.9667e+06	2.54177e+06	2.20735e+06
436	N	163.076	3.84857	164.084	C10H12O2	Eugenol	Xenobiotics Drugs etc	eugenol and isoeugenol biosynthesis __ volatile cinnamoic ester biosynthesis	_	Alcohols and Polyols	926335	1.935e+06	1.55664e+06	1.44949e+06	1.70384e+06	2.17651e+06	1.87099e+06	2.50606e+06	1.59622e+06	1.48282e+06	1.62449e+06	1.42445e+06	1.52958e+06	1.13341e+06	2.62573e+06	2.26692e+06	2.92125e+06	3.0451e+06	2.70053e+06	1.42427e+06	1.81901e+06	1.91984e+06	1.85301e+06	1.60379e+06	1.47441e+06	2.29993e+06	2.40955e+06	2.31638e+06	2.22734e+06	2.5825e+06	1.20105e+06	2.20908e+06	1.63916e+06	767754	1.36248e+06	2.5463e+06	2.84841e+06	1.96278e+06	2.02196e+06
220	P/N	130.05	9.74404	129.043	C5H7NO3	L-1-Pyrroline-3-hydroxy-5-carboxylate	Amino Acid Metabolism	Arginine and proline metabolism	_	_	1.26407e+06	869313	569729	319386	1.05442e+06	2.2259e+06	2.26554e+06	1.06591e+06	1.48239e+06	1.73918e+06	1.0991e+06	1.23123e+06	684293	350984	1.48401e+06	2.38479e+06	1.85719e+06	1.20144e+06	1.7121e+06	580619	1.4203e+06	1.7331e+06	431275	914043	610491	1.97389e+06	1.89566e+06	1.49743e+06	1.49823e+06	1.84254e+06	1.40045e+06	1.50111e+06	750693	1.16642e+06	773291	2.07755e+06	1.87068e+06	1.72919e+06	1.89335e+06
925	P/N	341.212	3.89412	342.219	C22H30O3	[FA (22:0/6:0)] 16,17-epoxy-docosa-4Z,7Z,10Z,12E,14E,19Z-hexaenoic acid	Lipids: Fatty Acyls	Docosanoids	_	Fatty Acyls	1.44224e+06	1.13863e+06	963227	1.23978e+06	1.08277e+06	2.08731e+06	2.01577e+06	2.26338e+06	1.57447e+06	2.50831e+06	1.20597e+06	863383	1.15637e+06	1.07174e+06	3.38305e+06	2.51184e+06	1.99504e+06	2.11243e+06	2.39448e+06	979833	1.43609e+06	1.31117e+06	1.52239e+06	1.39348e+06	978616	1.84056e+06	1.61966e+06	2.47328e+06	1.70745e+06	2.38219e+06	1.16674e+06	2.08581e+06	1.58475e+06	1.0511e+06	1.05074e+06	2.56379e+06	2.02351e+06	2.14803e+06	2.16995e+06
446	N	165.092	4.02983	166.099	C10H14O2	Perillic acid	Biosynthesis of Secondary Metabolites	Limonene and pinene degradation	_	_	2.33982e+06	3.05841e+06	3.24334e+06	2.52385e+06	2.72873e+06	4.21801e+06	1.84225e+06	2.67412e+06	1.77342e+06	2.26627e+06	2.91131e+06	2.82299e+06	3.28037e+06	1.53107e+06	4.41194e+06	4.42071e+06	4.85916e+06	5.66889e+06	4.9073e+06	1.81873e+06	2.65464e+06	3.15141e+06	3.15417e+06	2.94701e+06	1.72034e+06	4.45466e+06	4.00884e+06	2.82787e+06	3.58463e+06	4.57778e+06	1.5164e+06	3.73527e+06	2.36545e+06	2.07397e+06	1.5645e+06	3.37449e+06	4.63168e+06	5.2499e+06	2.09028e+06
223	P/N	128.035	14.042	129.043	C5H7NO3	L-1-Pyrroline-3-hydroxy-5-carboxylate	Amino Acid Metabolism	Arginine and proline metabolism	_	_	6.25667e+06	3.97862e+06	4.96174e+06	3.05899e+06	3.87051e+06	6.31735e+06	5.48567e+06	6.0886e+06	5.65967e+06	4.3224e+06	5.00633e+06	4.13497e+06	3.97361e+06	2.40401e+06	6.39655e+06	7.05438e+06	6.26902e+06	5.02816e+06	7.21196e+06	3.36734e+06	5.07231e+06	5.56009e+06	3.44679e+06	3.3695e+06	3.0776e+06	5.17549e+06	6.90428e+06	5.54207e+06	6.77959e+06	6.79659e+06	4.95949e+06	3.99536e+06	3.75941e+06	4.33702e+06	3.90514e+06	5.78147e+06	7.16983e+06	5.88487e+06	7.13727e+06
333	P	146.081	14.1707	145.074	C6H11NO3	[FA oxo,amino(6:0)] 3-oxo-5S-amino-hexanoic acid	Amino Acid Metabolism	Lysine degradation	_	Fatty Acyls	2.71771e+06	2.01632e+06	2.28401e+06	1.30992e+06	2.17902e+06	8.45901e+06	5.67215e+06	4.07658e+06	4.41831e+06	6.01296e+06	2.65622e+06	1.71024e+06	1.50829e+06	1.42744e+06	2.91347e+06	5.84316e+06	3.95679e+06	3.19678e+06	3.55266e+06	1.7083e+06	1.91679e+06	1.76663e+06	873245	1.56925e+06	1.56352e+06	3.70056e+06	3.13461e+06	2.80946e+06	2.45535e+06	2.86984e+06	1.24577e+06	1.43348e+06	1.18149e+06	1.70911e+06	1.16489e+06	2.80526e+06	1.95203e+06	1.85744e+06	1.96038e+06
243	P/N	132.102	11.1822	131.095	C6H13NO2	L-Leucine	Amino Acid Metabolism	Valine, leucine and isoleucine degradation__Valine, leucine and isoleucine biosynthesis	Cytoplasm (Predicted from LogP), Extracellular, mitochondria	Amino Acids	4.60728e+07	3.79034e+07	2.54845e+07	1.66524e+07	5.11115e+07	3.0377e+07	4.20528e+07	4.32881e+07	4.55302e+07	1.69406e+07	6.27915e+07	4.48766e+07	4.2197e+07	3.44596e+07	2.10889e+07	2.93855e+07	3.87496e+07	2.59177e+07	2.09722e+07	4.80691e+07	4.82719e+07	6.46029e+07	5.42871e+07	2.23821e+07	2.43441e+07	3.77562e+07	4.44281e+07	5.08199e+07	4.5178e+07	3.01949e+07	1.67366e+07	4.1739e+07	2.61702e+07	2.36557e+07	2.16047e+07	3.99842e+07	5.67214e+07	3.60982e+07	3.93217e+07
1256	N	597.305	4.25625	598.312	C23H42N12O5S	Arg-Met-Arg-His	Peptide(tetra-)	Basic peptide	_	_	553109	709878	507772	346620	323160	2.68057e+06	3.27995e+06	2.3244e+06	2.6101e+06	3.06195e+06	696438	595494	493842	474876	1.77704e+06	1.67945e+06	2.6255e+06	2.12384e+06	2.03105e+06	506687	778574	675160	566565	853798	943511	1.80351e+06	1.79339e+06	1.89364e+06	1.59799e+06	1.55087e+06	1.24038e+06	880173	1.17815e+06	1.20279e+06	941373	1.20591e+06	2.19033e+06	1.98047e+06	1.69671e+06
468	N	171.006	4.7887	172.014	C3H9O6P	sn-Glycerol 3-phosphate	Lipid Metabolism	Glycerolipid metabolism__Glycerophospholipid metabolism	_	_	508800	670754	696123	720312	711930	867365	932924	1.07692e+06	821255	909890	580025	757784	771920	658698	1.14845e+06	884842	1.11474e+06	1.20804e+06	1.03938e+06	681374	559287	684527	699416	712152	608198	1.07123e+06	1.12835e+06	1.10794e+06	1.06123e+06	1.08057e+06	627532	645086	678128	574486	657398	1.03247e+06	962753	1.10327e+06	939330
264	N	132.046	7.02433	133.053	C8H7NO	Indoxyl	Amino Acid Metabolism	Tryptophan metabolism	_	Indoles and Indole Derivatives	518427	767277	2.63442e+06	726132	1.86909e+06	1.74165e+06	2.32814e+06	4.98151e+06	2.03955e+06	7.25938e+06	911962	511188	1.84017e+06	529268	1.03806e+06	744574	685542	1.06866e+06	637860	1.66678e+06	1.01845e+06	902035	1.81431e+06	2.61802e+06	1.45873e+06	2.26951e+06	552545	2.93622e+06	2.75282e+06	2.72017e+06	1.57153e+06	785549	2.29341e+06	1.68915e+06	2.2697e+06	2.90162e+06	1.04616e+06	1.20488e+06	5.82155e+06
342	P	147.076	11.3427	146.069	C5H10N2O3	L-Glutamine	Amino Acid Metabolism	Glutamate metabolism__Purine metabolism__Pyrimidine metabolism__D-Glutamine and D-glutamate metabolism__Nitrogen metabolism	_	_	5.48822e+06	6.235e+06	6.03995e+06	4.52606e+06	5.62859e+06	2.60524e+07	1.24715e+07	8.10989e+06	9.89867e+06	3.5388e+07	6.22781e+06	5.80316e+06	5.6647e+06	6.68014e+06	2.05473e+07	2.06488e+07	8.39655e+06	1.90783e+07	1.53001e+07	5.69084e+06	2.79431e+06	2.29977e+06	4.00562e+06	3.32474e+06	3.46327e+06	8.47221e+06	1.25703e+07	5.74444e+06	6.61442e+06	9.41141e+06	6.17035e+06	3.86876e+06	5.31346e+06	4.53068e+06	1.08382e+07	1.29894e+07	5.10933e+06	1.12681e+07	9.32478e+06
1109	N	475.247	5.00749	476.253	C18H36N8O5S	Ala-Lys-Cys-Arg	Peptide(tetra-)	Basic peptide	_	_	622894	1.06238e+06	1.21126e+06	552700	1.1761e+06	735396	833851	739704	719780	934007	659438	1.26588e+06	1.09154e+06	745381	839212	772713	753375	1.10084e+06	1.01883e+06	965443	489308	646501	765490	653893	935661	992527	614433	922652	888419	879961	777815	577507	1.00009e+06	497832	618489	1.03772e+06	872729	1.51184e+06	792028
437	N	163.113	4.03036	164.12	C11H16O	Jasmone	Lipids: Fatty Acyls	Octadecanoids	_	Fatty Acyls	1.96289e+06	2.56935e+06	2.27808e+06	1.9048e+06	1.98834e+06	3.05374e+06	2.03525e+06	3.15603e+06	1.66733e+06	2.05445e+06	2.12555e+06	2.06175e+06	2.02982e+06	1.50259e+06	2.489e+06	2.70985e+06	3.39173e+06	3.72737e+06	3.05703e+06	2.05513e+06	1.78909e+06	2.25289e+06	2.44916e+06	1.93016e+06	1.73895e+06	3.16486e+06	2.62392e+06	3.3226e+06	2.35369e+06	3.11361e+06	1.4836e+06	2.74271e+06	2.33211e+06	1.24387e+06	1.83766e+06	2.88094e+06	3.28747e+06	3.38537e+06	2.68109e+06
897	P	331.19	6.65658	330.183	C20H26O4	Gibberellin A15	Lipids: Prenols	Isoprenoids	_	Prenols	648974	698214	602560	374206	474921	1.06043e+06	375933	650805	332511	629789	771716	698099	401600	265330	668783	1.13803e+06	1.63765e+06	1.25356e+06	959832	452577	545870	629573	803688	430208	301303	726973	1.04896e+06	561573	451515	835006	498443	849845	668809	256495	525037	1.20657e+06	919759	681194	781152
992	P	375.187	11.1623	374.18	C15H26N4O7	Leu-Asp-Gln	Peptide(tri-)	Hydrophobic peptide	_	_	4.4076e+06	4.13182e+06	1.10998e+06	1.08029e+06	3.36891e+06	1.62795e+07	9.62289e+06	4.65765e+06	3.45487e+06	1.01225e+07	4.34087e+06	2.95249e+06	1.22522e+06	517890	3.50954e+06	8.114e+06	7.17685e+06	3.13117e+06	2.07227e+06	1.15159e+06	4.50754e+06	4.95022e+06	1.08587e+06	1.03361e+06	1.78761e+06	7.89931e+06	8.34096e+06	3.51849e+06	3.00858e+06	5.1427e+06	7.28114e+06	4.58692e+06	1.57619e+06	941616	1.47303e+06	7.47248e+06	7.65703e+06	2.86958e+06	2.781e+06
383	N	152.996	4.79495	154.003	C3H7O5P	Propanoyl phosphate	Carbohydrate Metabolism	Propanoate metabolism__C5-Branched dibasic acid metabolism	_	Carbohydrate Metabolism	1.4507e+07	2.03384e+07	2.07472e+07	1.95496e+07	1.93432e+07	2.97327e+07	2.52985e+07	2.94439e+07	2.30832e+07	2.90747e+07	1.76592e+07	2.28517e+07	2.0754e+07	1.8225e+07	2.89667e+07	2.78654e+07	3.34454e+07	3.26366e+07	2.94962e+07	2.04541e+07	1.69211e+07	1.98787e+07	2.08901e+07	1.98142e+07	1.97648e+07	3.19264e+07	3.12309e+07	2.92116e+07	2.96137e+07	3.16185e+07	1.73763e+07	1.99419e+07	2.2976e+07	1.59923e+07	1.91514e+07	2.98072e+07	3.08747e+07	3.14231e+07	2.82149e+07
158	N	115.04	3.88463	116.047	C5H8O3	3-Methyl-2-oxobutanoic acid	Amino Acid Metabolism	Valine, leucine and isoleucine degradation__Valine, leucine and isoleucine biosynthesis__Pantothenate and CoA biosynthesis	_	_	1.47109e+07	2.27526e+07	2.03142e+07	1.32665e+07	1.78297e+07	2.51658e+07	2.42852e+07	2.10009e+07	2.55782e+07	2.24729e+07	1.73764e+07	2.38814e+07	1.70671e+07	1.94719e+07	3.48497e+07	2.47629e+07	1.92049e+07	1.90388e+07	2.31183e+07	1.99661e+07	1.46027e+07	1.86491e+07	1.36963e+07	1.42566e+07	1.65072e+07	2.44932e+07	2.34529e+07	3.31378e+07	1.99506e+07	2.98567e+07	1.70793e+07	1.62295e+07	1.34715e+07	1.46266e+07	1.08366e+07	2.1545e+07	2.70279e+07	2.19341e+07	2.66691e+07
1068	N	437.268	4.64769	438.275	C21H43O7P	[GP (18:0)] 1-octadecanoyl-2-sn-glycero-3-phosphate	Lipids: Glycerophospholipids	Glycerophosphates	_	Glycerophospholipids	6.57874e+07	1.05944e+08	9.27409e+07	1.16954e+08	1.03153e+08	4.70657e+07	4.00121e+07	5.3412e+07	4.41371e+07	4.38096e+07	8.54151e+07	9.47343e+07	9.96222e+07	9.00371e+07	7.57751e+07	9.01989e+07	1.02127e+08	1.03679e+08	1.09998e+08	1.01754e+08	7.82748e+07	8.54132e+07	9.50125e+07	8.05651e+07	7.97131e+07	1.02596e+08	9.52913e+07	9.86625e+07	1.15114e+08	1.01691e+08	7.01235e+07	9.40643e+07	8.03853e+07	5.68003e+07	7.18835e+07	1.09896e+08	1.13993e+08	1.14972e+08	9.58649e+07
877	P/N	315.197	4.06945	316.204	C20H28O3	Gibberellin A12 aldehyde	Biosynthesis of Secondary Metabolites	Diterpenoid biosynthesis	_	Biosyn of Secondary Metabolites	6.45234e+06	8.93586e+06	8.86092e+06	6.89626e+06	6.1922e+06	1.0686e+07	7.48328e+06	9.09767e+06	5.36969e+06	8.21957e+06	6.4951e+06	8.16062e+06	7.22351e+06	6.3243e+06	1.70332e+07	1.26191e+07	1.1185e+07	1.14521e+07	1.32703e+07	7.45075e+06	5.93013e+06	8.61321e+06	7.75429e+06	6.89256e+06	6.07272e+06	9.67273e+06	9.12603e+06	1.1938e+07	9.89561e+06	1.24783e+07	5.1694e+06	7.04637e+06	6.52866e+06	4.34567e+06	4.63452e+06	8.42438e+06	8.00422e+06	9.34576e+06	9.1749e+06
175	P/N	120.066	14.1584	119.058	C4H9NO3	L-Threonine	Amino Acid Metabolism	Glycine, serine and threonine metabolism__Valine, leucine and isoleucine biosynthesis__Porphyrin and chlorophyll metabolism	_	_	3.33021e+07	2.32884e+07	3.00273e+07	2.17711e+07	2.89291e+07	4.05232e+07	3.18529e+07	2.83421e+07	3.15627e+07	3.97381e+07	2.73123e+07	3.11123e+07	2.68002e+07	2.89102e+07	3.34069e+07	3.86427e+07	3.52493e+07	3.31645e+07	3.44034e+07	3.0933e+07	3.26826e+07	3.84853e+07	2.26341e+07	2.62832e+07	2.37957e+07	3.61513e+07	3.91451e+07	2.93452e+07	3.51142e+07	3.15798e+07	1.81063e+07	2.50215e+07	2.2378e+07	3.25017e+07	1.92053e+07	4.2804e+07	3.39835e+07	3.12633e+07	4.41007e+07
1342	P	786.601	4.06701	785.593	C44H84NO8P	[PC (18:1/18:1)] 1-(9Z-octadecenoyl)-2-(9Z-octadecenoyl)-sn-glycero-3-phosphocholine	Lipids: Glycerophospholipids	Glycerophosphocholines	_	_	5.19428e+07	4.68171e+07	4.1059e+07	6.09788e+07	6.92409e+07	6.24494e+07	5.65818e+07	5.3052e+07	7.17646e+07	6.44298e+07	4.31285e+07	3.89068e+07	4.28754e+07	5.98652e+07	7.55478e+07	6.57561e+07	6.41938e+07	6.94375e+07	7.65328e+07	6.98223e+07	4.98438e+07	4.39322e+07	5.35581e+07	5.0497e+07	6.11223e+07	6.49708e+07	6.00619e+07	6.18637e+07	6.81053e+07	7.88128e+07	5.96765e+07	5.47248e+07	5.47482e+07	4.27998e+07	6.51633e+07	7.93198e+07	7.34128e+07	7.99032e+07	7.66915e+07
1226	P	562.352	4.99567	561.343	C28H52NO8P	[PC acetyl(18:2)] 1-(9Z,12Z-octadecadienoyl)-2-acetyl-sn-glycero-3-phosphocholine	Lipids: Glycerophospholipids	Glycerophosphocholines	_	Glycerophospholipids	5.61574e+06	7.00841e+06	7.36692e+06	2.81726e+06	6.53869e+06	4.3092e+06	3.97245e+06	3.13508e+06	4.76877e+06	4.99566e+06	4.1238e+06	8.05152e+06	6.19768e+06	3.89503e+06	3.00262e+06	3.67524e+06	3.81011e+06	3.86354e+06	4.48309e+06	6.01641e+06	2.59253e+06	3.23679e+06	3.79321e+06	2.89079e+06	5.00665e+06	3.96934e+06	2.39387e+06	3.84015e+06	3.60253e+06	3.02036e+06	3.86638e+06	2.74471e+06	4.95518e+06	2.07113e+06	3.15742e+06	4.8557e+06	4.62438e+06	7.13337e+06	3.78876e+06
748	P	258.11	14.2424	257.103	C8H20NO6P	sn-glycero-3-Phosphocholine	Lipid Metabolism	Glycerophospholipid metabolism__Ether lipid metabolism	_	_	7.50196e+07	1.26048e+08	1.43725e+08	7.44052e+07	1.01275e+08	5.49449e+07	5.75838e+07	1.84857e+08	9.96944e+07	5.48007e+07	8.03322e+07	1.42034e+08	1.4734e+08	8.51414e+07	2.72106e+08	1.68027e+08	1.16656e+08	1.94264e+08	2.21293e+08	9.8948e+07	5.35288e+07	1.19827e+08	1.20453e+08	9.39013e+07	1.55536e+08	6.00686e+07	1.0666e+08	1.64976e+08	1.79272e+08	1.70481e+08	9.50372e+07	7.36197e+07	1.32201e+08	6.00345e+07	6.19529e+07	9.83004e+07	7.62929e+07	1.7447e+08	1.46807e+08
682	P	234.077	10.0242	233.069	C12H11NO4	2-Hydroxy-6-oxo-(2'-aminophenyl)-hexa-2,4-dienoate	Xenobiotics Biodegradation and Metabolism	Carbazole degradation	_	Xenobiotics metabolism	1.70963e+06	887052	1.2081e+06	2.45336e+06	1.02618e+06	2.62321e+06	1.47471e+06	3.17211e+06	3.4125e+06	2.03979e+06	1.43156e+06	2.22461e+06	2.77453e+06	2.66386e+06	2.78811e+06	2.16807e+06	3.11761e+06	3.18815e+06	3.49142e+06	2.73367e+06	1.82385e+06	1.17877e+06	2.79068e+06	2.12755e+06	1.17786e+06	3.51542e+06	2.01584e+06	3.65018e+06	4.177e+06	3.66738e+06	1.31687e+06	1.78958e+06	2.78257e+06	2.06263e+06	2.56242e+06	2.13132e+06	1.68558e+06	3.79547e+06	4.26095e+06
1359	P	806.57	4.05432	805.562	C46H80NO8P	[PC (16:0/22:6)] 1-hexadecanoyl-2-(4Z,7Z,10Z,13Z,16Z,19Z-docosahexaenoyl)-sn-glycero-3-phosphocholine	Lipids: Glycerophospholipids	Glycerophosphocholines	_	Glycerophospholipids	9.01426e+07	6.02694e+07	5.75803e+07	3.7935e+07	4.81005e+07	8.28564e+07	9.11746e+07	7.54597e+07	7.17671e+07	7.93111e+07	6.3029e+07	6.95542e+07	4.72527e+07	6.99487e+07	1.09025e+08	8.16903e+07	7.81482e+07	6.44301e+07	5.87786e+07	6.42053e+07	6.42835e+07	6.32435e+07	4.89989e+07	5.11452e+07	5.37197e+07	7.40632e+07	9.86645e+07	6.58005e+07	8.3082e+07	8.74183e+07	5.40521e+07	5.05323e+07	3.67538e+07	5.67537e+07	4.379e+07	8.68458e+07	7.20972e+07	4.83325e+07	1.00537e+08
1279	P	704.523	4.17831	703.515	C38H74NO8P	[PC (14:0/16:1)] 1-tetradecanoyl-2-(9Z-hexadecenoyl)-sn-glycero-3-phosphocholine	Lipids: Glycerophospholipids	Glycerophosphocholines	_	_	3.62028e+06	3.19732e+06	2.98888e+06	2.1857e+06	2.23784e+06	6.58565e+06	7.85619e+06	4.68175e+06	5.6226e+06	5.52661e+06	2.94211e+06	3.71763e+06	2.3011e+06	3.44717e+06	6.21107e+06	5.58107e+06	5.39404e+06	5.87103e+06	4.96017e+06	3.07459e+06	3.1782e+06	3.43911e+06	2.91357e+06	4.01662e+06	3.11029e+06	3.57535e+06	4.70559e+06	4.18626e+06	5.00916e+06	5.19241e+06	2.68421e+06	2.92278e+06	2.55296e+06	3.10719e+06	2.65403e+06	3.67843e+06	4.8138e+06	2.91832e+06	5.09106e+06
629	P	215.139	9.75859	214.132	C10H18N2O3	Dethiobiotin	Metabolism of Cofactors and Vitamins	Biotin metabolism	_	Amino Acids	501716	627402	455360	537901	280847	388143	502450	392094	709132	545735	463164	588059	539760	687127	407488	310135	265956	392782	332483	470375	360499	439303	400459	580247	450902	502088	449721	595795	301894	634471	295095	348373	334649	441083	373099	492474	590379	642299	413590
1011	N	385.224	5.02919	386.23	C20H34O7	Oleandolide	Biosynthesis of Polyketides and Nonribosomal Peptides	Biosynthesis of 12-, 14- and 16-membered macrolides	_	Polyketides and Nonribosomal Peptides	6.48531e+06	1.12833e+07	1.0259e+07	9.71167e+06	1.06306e+07	4.96714e+06	5.67506e+06	1.2484e+07	9.19562e+06	9.05889e+06	7.41709e+06	1.0379e+07	1.01245e+07	5.79714e+06	6.1422e+06	6.03608e+06	1.21553e+07	1.3539e+07	1.08441e+07	9.09234e+06	7.10453e+06	7.83101e+06	1.02419e+07	8.68082e+06	6.89921e+06	1.1134e+07	9.4425e+06	1.19731e+07	9.555e+06	8.8922e+06	5.80379e+06	9.61427e+06	1.07804e+07	5.18819e+06	7.89035e+06	8.22129e+06	1.27721e+07	1.70169e+07	9.26319e+06
1386	P	838.559	4.19964	837.552	C46H80NO10P	PS(18:0/22:5(7Z,10Z,13Z,16Z,19Z))	Lipids: Glycerophospholipids	Glycerophosphoserines	Membrane	Phospholipids	1.54075e+07	1.51448e+07	1.28764e+07	1.13028e+07	9.20353e+06	3.22173e+07	2.29578e+07	1.93709e+07	1.81835e+07	2.51164e+07	1.65755e+07	1.36204e+07	9.91577e+06	1.09656e+07	1.96614e+07	1.97041e+07	1.88906e+07	2.10152e+07	1.65207e+07	1.24729e+07	1.29159e+07	1.23377e+07	1.09494e+07	8.87737e+06	1.18203e+07	1.83353e+07	1.89881e+07	1.73651e+07	1.77318e+07	2.03512e+07	1.29488e+07	1.2115e+07	1.34608e+07	9.4903e+06	1.24202e+07	1.50282e+07	1.83751e+07	2.01144e+07	1.79716e+07
232	P	131.118	21.8993	130.111	C6H14N2O	N-Acetylputrescine	Amino Acid Metabolism	Arginine and proline metabolism	Cytoplasm (Predicted from LogP)	Polyamines	620730	806775	699192	598915	745032	5.78985e+06	3.10858e+06	2.5418e+06	3.21973e+06	3.22602e+06	806102	661543	585153	1.2083e+06	3.02423e+06	4.08722e+06	2.60046e+06	2.88274e+06	3.12606e+06	689171	709302	731944	560599	665368	456446	1.19518e+06	1.54359e+06	2.0034e+06	1.24072e+06	1.57243e+06	809434	753481	731087	677236	630816	884643	1.26652e+06	1.11038e+06	1.64532e+06
1072	N	440.219	5.02403	441.226	C24H31N3O5	Leu-Phe-Tyr	Peptide(tri-)	Hydrophobic peptide	_	_	439163	582146	756992	496857	453128	891761	1.28642e+06	1.01507e+06	707112	1.1659e+06	533357	829110	802460	721312	1.25701e+06	786715	1.09562e+06	1.57864e+06	1.01696e+06	684954	504343	674830	828234	894539	611605	1.06357e+06	1.15801e+06	1.17319e+06	1.37742e+06	1.27001e+06	545465	679968	911215	769703	770408	1.04197e+06	1.11822e+06	1.16608e+06	1.33952e+06
999	N	377.234	4.03193	378.241	C22H34O5	[FA trihydroxy(4:0)] 8S,10R,14S-trihydroxy-4Z,12E,16Z,19Z-neuroprostatetraenoic acid-cyclo[7R,11R]	Lipids: Fatty Acyls	Docosanoids	_	Fatty Acyls	2.99397e+06	2.36777e+06	2.77075e+06	2.18589e+06	2.12985e+06	4.52848e+06	4.09189e+06	7.3132e+06	4.37009e+06	5.01514e+06	2.2863e+06	1.89305e+06	2.69648e+06	2.5199e+06	6.21355e+06	5.73659e+06	4.21077e+06	4.77778e+06	5.42103e+06	2.50077e+06	2.45279e+06	2.24867e+06	3.40145e+06	2.84586e+06	2.26725e+06	3.97782e+06	3.9867e+06	5.67748e+06	3.74694e+06	4.70134e+06	2.60978e+06	3.86062e+06	4.59627e+06	2.45359e+06	2.67072e+06	4.6378e+06	4.56804e+06	5.71209e+06	5.19005e+06
1299	P	730.539	4.15814	729.531	C40H76NO8P	[PC (14:0/18:2)] 1-tetradecanoyl-2-(9Z,12Z-octadecadienoyl)-sn-glycero-3-phosphocholine	Lipids: Glycerophospholipids	Glycerophosphocholines	_	Glycerophospholipids	5.34083e+06	4.84106e+06	4.5306e+06	3.81857e+06	4.19002e+06	1.28574e+07	1.40215e+07	9.15889e+06	9.11809e+06	1.10379e+07	5.34736e+06	5.52729e+06	3.96258e+06	6.3198e+06	1.37527e+07	1.18666e+07	1.18513e+07	1.13314e+07	1.00945e+07	5.62208e+06	6.05901e+06	6.21126e+06	6.26837e+06	7.18677e+06	5.97802e+06	8.76335e+06	1.18614e+07	8.06969e+06	9.95922e+06	1.28117e+07	5.69332e+06	5.5539e+06	5.5864e+06	5.64464e+06	6.16407e+06	8.3425e+06	9.07887e+06	6.27311e+06	9.93385e+06
974	P/N	367.212	4.44441	366.204	C20H30O6	[FA hydroxy(20:4/2:0)] 5S,12R-dihydroxy-6Z,8E,10E,14Z-eicosatetraene-1,20-dioic acid	Lipids: Fatty Acyls	Eicosanoids	_	Fatty Acyls	2.18265e+06	3.58423e+06	3.76673e+06	3.43083e+06	3.44872e+06	2.40286e+06	2.07503e+06	3.78874e+06	3.26891e+06	3.24855e+06	2.95612e+06	3.25962e+06	3.19542e+06	2.36148e+06	2.76988e+06	2.2116e+06	3.24652e+06	4.50401e+06	3.84113e+06	2.79172e+06	2.28908e+06	2.80625e+06	3.63534e+06	3.28283e+06	2.19258e+06	3.77201e+06	2.62699e+06	4.1033e+06	3.37868e+06	3.48996e+06	1.84084e+06	3.05925e+06	3.08996e+06	1.74419e+06	2.28295e+06	3.06819e+06	3.60525e+06	4.59418e+06	3.01028e+06
984	P/N	367.213	4.55254	368.22	C20H32O6	Prostaglandin G2	Lipids: Fatty Acyls	Arachidonic acid metabolism	_	_	1.80414e+07	2.48665e+07	2.40642e+07	1.82342e+07	1.86638e+07	2.28278e+07	1.25298e+07	2.63359e+07	1.47399e+07	1.63201e+07	1.94705e+07	2.09873e+07	2.0619e+07	1.24278e+07	2.18235e+07	2.49474e+07	3.24727e+07	3.18176e+07	2.71003e+07	1.89496e+07	1.66791e+07	2.01115e+07	2.5077e+07	1.91427e+07	1.53389e+07	2.74422e+07	2.23599e+07	2.89708e+07	2.39142e+07	2.76588e+07	1.33933e+07	2.19229e+07	2.07412e+07	1.12905e+07	1.50927e+07	2.3328e+07	2.49486e+07	2.82284e+07	2.2627e+07
388	P	156.077	14.1627	155.069	C6H9N3O2	L-Histidine	Amino Acid Metabolism	Histidine metabolism__beta-Alanine metabolism	Cytoplasm, Extracellular	Amino Acids	2.28002e+06	2.8067e+06	3.0803e+06	2.56598e+06	3.07544e+06	2.86939e+06	4.87147e+06	2.77002e+06	4.81314e+06	3.35207e+06	2.24658e+06	2.55893e+06	2.70093e+06	2.51862e+06	3.02699e+06	4.39469e+06	5.06926e+06	3.18352e+06	2.82707e+06	2.66353e+06	2.58919e+06	3.04017e+06	2.34081e+06	2.51465e+06	2.78338e+06	3.60785e+06	5.73493e+06	4.04551e+06	5.71593e+06	5.91993e+06	2.13035e+06	2.56329e+06	2.50894e+06	2.84089e+06	2.87926e+06	3.42413e+06	3.78019e+06	2.8887e+06	5.39985e+06
1335	P	778.538	4.1142	777.531	C44H77NO8P	[PC (18:3/18:3)] 1-(9Z,12Z,15Z-octadecatrienoyl)-2-(9Z,12Z,15Z-octadecatrienoyl)-sn-glycero-3-phosphocholine	Lipids: Glycerophospholipids	Glycerophosphocholines	_	Glycerophospholipids	7.85683e+06	6.19288e+06	6.75754e+06	4.72181e+06	4.39374e+06	1.53136e+07	1.44443e+07	9.69114e+06	7.1015e+06	1.06279e+07	7.75868e+06	7.9382e+06	5.85614e+06	8.49107e+06	2.07459e+07	1.5142e+07	1.55577e+07	1.23627e+07	1.05312e+07	6.79316e+06	8.24041e+06	9.06722e+06	7.1216e+06	7.8813e+06	6.80335e+06	1.15429e+07	1.93483e+07	1.14172e+07	1.47165e+07	1.61185e+07	6.48937e+06	6.64669e+06	6.22e+06	7.58555e+06	5.10944e+06	1.04526e+07	9.82498e+06	5.82061e+06	1.35762e+07
79	P	101.06	15.3205	100.052	C5H8O2	Tiglic acid	Lipids: Fatty Acyls	Fatty Acids and Conjugates	_	Fatty Acids	628916	854088	925929	1.2356e+06	1.26066e+06	3.0756e+06	638729	2.08e+06	1.67469e+06	643377	1.28164e+06	804308	1.27859e+06	929097	1.16926e+06	1.2192e+06	911987	1.3856e+06	1.70332e+06	1.54826e+06	984498	841507	1.07911e+06	1.05924e+06	1.28324e+06	2.09242e+06	1.59289e+06	2.42749e+06	3.07717e+06	3.02808e+06	1.09237e+06	906817	1.20813e+06	979305	862449	1.12531e+06	1.81642e+06	1.12119e+06	2.01142e+06
902	N	331.192	4.05307	332.199	C20H28O4	Gibberellin A12	Biosynthesis of Secondary Metabolites	Diterpenoid biosynthesis	_	Biosyn of Secondary Metabolites	5.27535e+06	7.03601e+06	6.64797e+06	5.18385e+06	5.10109e+06	6.66009e+06	4.5395e+06	6.63452e+06	3.71857e+06	4.61785e+06	5.45012e+06	5.87744e+06	5.18597e+06	3.9912e+06	8.45933e+06	7.87294e+06	8.66904e+06	8.91905e+06	8.07247e+06	5.58273e+06	4.66686e+06	6.4807e+06	6.1386e+06	5.47408e+06	4.7024e+06	7.15565e+06	6.30733e+06	7.88179e+06	6.71527e+06	7.87175e+06	3.78543e+06	5.82263e+06	5.29246e+06	3.0947e+06	3.65513e+06	6.5354e+06	6.14394e+06	7.199e+06	6.05195e+06
882	N	319.228	3.86985	320.235	C20H32O3	[FA hydroxy(20:4)] 15S-hydroxy-5Z,8Z,11Z,13E-eicosatetraenoic acid	Lipids: Fatty Acyls	Eicosanoids	_	Fatty Acyls	1.72692e+07	3.4525e+07	3.06517e+07	2.06514e+07	2.84197e+07	2.03665e+07	3.12162e+07	3.59547e+07	2.96925e+07	2.68639e+07	1.83552e+07	3.75418e+07	2.39723e+07	2.74777e+07	4.07094e+07	2.83552e+07	2.60087e+07	2.04977e+07	4.17173e+07	2.85222e+07	1.70413e+07	2.87922e+07	2.21253e+07	2.27123e+07	2.34777e+07	2.17733e+07	2.31829e+07	3.94756e+07	3.22037e+07	3.26654e+07	1.96481e+07	2.06812e+07	1.92869e+07	1.56931e+07	1.33845e+07	2.33786e+07	2.29118e+07	3.11708e+07	3.16589e+07
1163	P/N	508.341	4.66554	509.348	C25H52NO7P	LysoPC(17:0)	Lipids: Glycerophospholipids	Glycerophosphocholines	_	Phospholipids	2.84872e+07	1.07737e+07	6.2665e+06	8.02445e+06	8.03288e+06	1.29149e+07	4.89507e+06	4.42834e+06	3.55206e+06	3.98886e+06	1.74952e+07	8.81599e+06	6.4454e+06	5.9739e+06	5.91512e+06	1.54122e+07	9.28032e+06	6.61853e+06	7.38369e+06	7.57668e+06	1.13551e+07	7.29494e+06	6.16508e+06	5.4279e+06	6.04915e+06	1.32408e+07	8.18031e+06	6.25437e+06	7.86349e+06	7.1226e+06	8.43768e+06	7.79498e+06	5.42072e+06	3.90225e+06	5.34722e+06	1.20638e+07	9.4356e+06	7.60141e+06	6.51061e+06
55	N	93.0458	14.6842	94.0531	C5H6N2	4-Aminopyridine	Xenobiotics Drugs etc	_	_	KEGG Drugs etc	1.21327e+06	1.12878e+06	1.15101e+06	1.16726e+06	1.22054e+06	1.54546e+06	1.73794e+06	1.65855e+06	1.45287e+06	1.1954e+06	1.18666e+06	1.13438e+06	1.16726e+06	1.08232e+06	1.40751e+06	1.42709e+06	1.61086e+06	1.21513e+06	765780	1.12279e+06	1.36974e+06	1.74125e+06	1.10651e+06	1.15388e+06	1.15234e+06	1.32297e+06	2.21015e+06	1.28541e+06	1.8565e+06	1.44159e+06	1.14914e+06	1.24732e+06	1.12347e+06	1.16869e+06	1.11163e+06	1.73101e+06	1.58991e+06	1.92073e+06	1.92112e+06
2	P	76.0758	10.831	75.0684	C3H9NO	(R)-1-Aminopropan-2-ol	Amino Acid Metabolism	Glycine, serine and threonine metabolism__Porphyrin and chlorophyll metabolism	_	Amino Acid	2.25968e+06	1.42287e+07	2.67203e+06	3.30384e+06	2.23331e+06	541727	7.98895e+06	5.13278e+06	3.51995e+06	6.0269e+06	2.23458e+06	3.84543e+06	2.12627e+06	3.64103e+06	576161	1.40488e+06	554061	1.9182e+06	462560	1.90024e+06	1.92772e+06	995962	1.61009e+06	1.1924e+06	1.13056e+06	703539	129391	295263	304357	320146	1.30691e+06	2.83944e+06	1.42833e+06	530707	2.52548e+06	1.49131e+06	2.37067e+06	1.51111e+06	1.83224e+06
1360	P/N	808.585	4.04111	807.578	C46H82NO8P	[PC (18:1/20:4)] 1-(9Z-octadecenoyl)-2-(5Z,8Z,11Z,14Z-eicosatetraenoyl)-sn-glycero-3-phosphocholine	Lipids: Glycerophospholipids	Glycerophosphocholines	_	_	1.93721e+08	1.8962e+08	1.50345e+08	1.21761e+08	1.38984e+08	1.23004e+08	1.49158e+08	1.17159e+08	1.40143e+08	1.17345e+08	1.49489e+08	1.82382e+08	1.21432e+08	1.64407e+08	1.73792e+08	1.63112e+08	1.43371e+08	1.08019e+08	1.29073e+08	1.49361e+08	1.4823e+08	1.80104e+08	1.2382e+08	1.19118e+08	1.07857e+08	1.48688e+08	1.68268e+08	1.28528e+08	1.66176e+08	1.56012e+08	1.07089e+08	1.2047e+08	7.28076e+07	1.03699e+08	7.33762e+07	1.66736e+08	1.29165e+08	1.13675e+08	1.72446e+08
1384	P	836.617	4.01738	835.609	C48H86NO8P	[PC (18:0/22:5)] 1-octadecanoyl-2-(4Z,7Z,10Z,13Z,16Z-docosapentaenoyl)-sn-glycero-3-phosphocholine	Lipids: Glycerophospholipids	Glycerophosphocholines	_	Glycerophospholipids	2.91738e+07	2.37228e+07	2.15543e+07	1.72683e+07	2.23473e+07	1.20852e+07	1.06799e+07	1.59418e+07	1.28264e+07	1.04298e+07	2.04909e+07	2.49348e+07	1.69339e+07	2.65996e+07	1.94824e+07	1.53861e+07	1.49339e+07	1.25814e+07	1.54628e+07	2.70601e+07	1.95851e+07	1.98385e+07	1.89506e+07	1.75734e+07	2.15667e+07	1.78959e+07	2.40596e+07	1.68565e+07	2.09833e+07	1.895e+07	1.7339e+07	1.51533e+07	1.64064e+07	1.91835e+07	1.45713e+07	2.27771e+07	2.35944e+07	2.1671e+07	3.48526e+07
198	P	126.066	9.37005	125.059	C5H7N3O	5-Methylcytosine	Nucleotide Metabolism	Pyrimidine metabolism	Cytoplasm (Predicted from LogP)	Pyrimidines and Derivatives	3.85184e+06	3.29901e+06	3.06395e+06	2.88061e+06	4.37061e+06	6.90871e+06	2.05254e+07	5.06149e+06	1.53243e+07	1.34364e+07	4.34102e+06	2.85344e+06	3.62341e+06	3.14711e+06	4.69094e+06	4.19104e+06	4.47492e+06	5.83878e+06	4.67205e+06	2.77743e+06	4.71687e+06	4.0633e+06	4.13671e+06	4.03278e+06	3.89644e+06	3.9705e+06	5.33593e+06	5.49879e+06	5.97778e+06	5.46975e+06	4.19936e+06	4.20514e+06	4.1414e+06	4.34649e+06	3.48116e+06	4.12048e+06	6.1139e+06	6.3422e+06	7.98268e+06
221	P/N	128.036	9.74943	129.043	C5H7NO3	L-1-Pyrroline-3-hydroxy-5-carboxylate	Amino Acid Metabolism	Arginine and proline metabolism	_	_	4.84729e+06	5.21152e+06	4.3945e+06	3.01003e+06	5.86853e+06	8.52447e+06	1.12416e+07	8.99028e+06	1.08867e+07	8.43806e+06	5.08607e+06	5.19362e+06	5.08222e+06	3.38271e+06	9.19085e+06	1.10021e+07	9.70316e+06	7.01585e+06	9.06073e+06	4.25908e+06	6.22057e+06	7.59243e+06	4.1669e+06	6.12551e+06	4.37138e+06	9.10474e+06	9.34246e+06	8.74737e+06	8.22997e+06	9.80843e+06	6.74366e+06	7.20875e+06	5.36421e+06	7.273e+06	5.18595e+06	9.16992e+06	9.57448e+06	9.29433e+06	9.05628e+06
783	N	273.223	3.93483	274.23	C19H30O	[ST] androst-16-en-3alpha-ol	Lipids: Sterol lipids	Steroids	_	Sterols	1.48719e+06	3.10299e+06	2.40304e+06	1.46568e+06	1.92668e+06	1.74024e+06	1.85109e+06	2.13708e+06	1.79289e+06	1.89005e+06	1.49908e+06	2.57719e+06	1.86465e+06	1.46691e+06	2.41627e+06	1.89604e+06	1.7872e+06	1.83062e+06	2.38019e+06	1.91553e+06	950936	1.53742e+06	1.34221e+06	1.34765e+06	1.23638e+06	1.44882e+06	1.45928e+06	2.17115e+06	1.75874e+06	1.8336e+06	1.21595e+06	1.33223e+06	1.40723e+06	719057	882164	1.48526e+06	1.40351e+06	2.01659e+06	1.63056e+06
1181	P/N	524.371	4.64733	523.364	C26H54NO7P	[PC (18:0)] 1-octadecanoyl-sn-glycero-3-phosphocholine	Lipids: Glycerophospholipids	Glycerophosphocholines	_	Glycerophospholipids	9.32917e+08	1.06733e+09	9.13393e+08	1.22422e+09	1.03625e+09	5.64588e+08	3.94136e+08	5.04297e+08	4.94089e+08	4.55938e+08	9.54016e+08	9.90085e+08	9.69612e+08	8.91815e+08	7.15694e+08	1.05553e+09	1.00582e+09	1.01501e+09	1.14011e+09	1.02444e+09	8.77453e+08	8.8708e+08	9.49233e+08	7.92235e+08	8.51396e+08	1.10579e+09	9.19249e+08	1.00831e+09	1.11271e+09	9.94982e+08	7.81404e+08	1.01365e+09	8.26742e+08	5.49944e+08	7.56971e+08	1.15243e+09	1.11687e+09	1.12395e+09	8.89227e+08
934	P/N	347.187	4.38537	348.194	C20H28O5	Gibberellin A53	Biosynthesis of Secondary Metabolites	Diterpenoid biosynthesis	_	Biosyn of Secondary Metabolites	3.13194e+06	4.08974e+06	3.88907e+06	3.29728e+06	2.74587e+06	4.46972e+06	2.23983e+06	4.14553e+06	2.10356e+06	2.81794e+06	3.92022e+06	3.64386e+06	3.35621e+06	2.33095e+06	4.61923e+06	4.74566e+06	6.28304e+06	6.24806e+06	5.17955e+06	3.13329e+06	3.00341e+06	3.64547e+06	4.26106e+06	3.657e+06	2.9533e+06	5.9784e+06	4.49619e+06	5.01538e+06	4.40468e+06	5.3585e+06	2.45879e+06	4.40789e+06	3.5782e+06	2.01464e+06	2.67685e+06	4.49599e+06	4.69483e+06	4.79197e+06	3.69888e+06
969	P	365.196	6.66051	364.189	C20H28O6	Gibberellin A44 diacid	Biosynthesis of Secondary Metabolites	Diterpenoid biosynthesis	_	Biosyn of Secondary Metabolites	3.76765e+06	3.49016e+06	8.1183e+06	2.38998e+06	3.33896e+06	1.2488e+07	2.15333e+06	3.6132e+06	3.69256e+06	3.96513e+06	4.41054e+06	4.28527e+06	3.63719e+06	1.64003e+06	1.17448e+07	1.32084e+07	1.02812e+07	1.63069e+07	1.32278e+07	7.41657e+06	3.73557e+06	3.80512e+06	1.09464e+07	7.36011e+06	7.42938e+06	8.90574e+06	5.11815e+06	1.13592e+07	8.98622e+06	1.09653e+07	2.45985e+06	4.36711e+06	8.08619e+06	4.23966e+06	7.64699e+06	7.36208e+06	7.90219e+06	1.04197e+07	7.47319e+06
1310	P	746.57	4.11999	745.562	C41H80NO8P	[PC (15:0/18:1)] 1-pentadecanoyl-2-(11Z-octadecenoyl)-sn-glycero-3-phosphocholine	Lipids: Glycerophospholipids	Glycerophosphocholines	_	_	6.83344e+06	6.10501e+06	5.138e+06	3.6993e+06	5.1138e+06	1.15928e+07	1.1516e+07	9.30885e+06	8.72594e+06	9.6984e+06	5.8819e+06	6.03025e+06	4.28644e+06	4.45595e+06	9.92801e+06	9.0277e+06	8.90998e+06	7.82349e+06	7.76167e+06	5.63009e+06	5.46679e+06	5.87378e+06	5.8047e+06	4.4506e+06	5.68201e+06	7.60047e+06	8.37341e+06	6.07379e+06	7.26607e+06	8.59817e+06	5.52138e+06	5.69161e+06	5.24442e+06	4.33021e+06	5.53691e+06	7.91024e+06	7.95733e+06	5.83595e+06	7.19771e+06
996	N	375.218	4.13048	376.225	C22H32O5	[FA trihydroxy(22:0/6:0)] 7S,16,17S-trihydroxy-docosa-4Z,8E,10Z,12E,14E,19Z-hexaenoic acid	Lipids: Fatty Acyls	Docosanoids	_	Fatty Acyls	3.84954e+06	3.26523e+06	3.2133e+06	2.81184e+06	3.40198e+06	7.30072e+06	5.46078e+06	8.0096e+06	5.12205e+06	8.01404e+06	3.184e+06	2.27016e+06	3.67267e+06	3.17048e+06	8.24932e+06	7.79383e+06	6.28065e+06	9.13642e+06	7.69175e+06	3.40364e+06	4.03781e+06	3.52744e+06	5.12668e+06	3.83334e+06	3.74556e+06	6.31167e+06	5.65388e+06	8.25503e+06	4.75562e+06	9.03822e+06	4.12995e+06	6.24647e+06	6.96711e+06	3.74242e+06	4.95766e+06	7.30218e+06	7.23614e+06	8.25031e+06	6.76632e+06
1308	P	744.555	4.13167	743.547	C41H78NO8P	[PE (18:0/18:2)] 1-octadecanoyl-2-(9Z,12Z-octadecadienoyl)-sn-glycero-3-phosphoethanolamine	Lipids: Glycerophospholipids	Glycerophosphoethanolamines	_	Glycerophospholipids	2.5111e+06	2.11093e+06	1.89603e+06	1.70256e+06	2.47708e+06	5.00994e+06	3.88033e+06	3.49283e+06	2.51242e+06	3.31659e+06	2.29668e+06	2.03803e+06	1.65468e+06	2.21893e+06	5.50177e+06	4.8456e+06	4.5305e+06	4.14694e+06	3.33879e+06	2.73196e+06	2.89296e+06	2.58605e+06	2.80292e+06	2.63227e+06	2.97203e+06	3.72807e+06	5.03712e+06	3.27193e+06	3.47334e+06	5.4084e+06	2.98482e+06	2.56852e+06	2.71082e+06	2.50959e+06	3.0212e+06	3.81002e+06	4.34952e+06	3.0159e+06	3.43854e+06
1236	N	571.29	4.33611	572.296	C25H49O12P	[PI (16:0)] 1-hexadecanoyl-sn-glycero-3-phospho-(1'-myo-inositol)	Lipids: Glycerophospholipids	Glycerophosphoinositols	_	Glycerophospholipids	843329	907302	634155	553864	447672	8.44428e+06	1.11762e+07	8.06418e+06	8.09741e+06	9.55728e+06	1.96965e+06	1.07646e+06	947159	792155	4.1965e+06	4.27618e+06	5.8068e+06	5.08745e+06	4.05859e+06	946850	2.10566e+06	1.57812e+06	1.02463e+06	1.65944e+06	1.79805e+06	3.24539e+06	3.1792e+06	2.50747e+06	3.0951e+06	2.76538e+06	2.77375e+06	2.1427e+06	2.009e+06	1.99767e+06	1.85007e+06	2.42884e+06	4.39368e+06	2.71067e+06	2.97701e+06
823	P/N	293.212	3.87039	294.219	C18H30O3	[FA oxo(5:1/5:0/8:0)] (1S,2S)-3-oxo-2-(2'Z-pentenyl)-cyclopentaneoctanoic acid	Lipids: Fatty Acyls	Octadecanoids	_	Fatty Acyls	2.21591e+06	3.26758e+06	2.48671e+06	2.91971e+06	3.64024e+06	3.34666e+06	2.75219e+06	5.50127e+06	2.77213e+06	2.49697e+06	2.42068e+06	2.17944e+06	2.61998e+06	1.95061e+06	5.56589e+06	4.96718e+06	5.07122e+06	5.45498e+06	5.68138e+06	2.93109e+06	3.0905e+06	3.63668e+06	4.4663e+06	3.49818e+06	4.01588e+06	4.29619e+06	3.37724e+06	4.75175e+06	3.56768e+06	5.43443e+06	2.47881e+06	5.50633e+06	4.66552e+06	2.1488e+06	3.13019e+06	5.73299e+06	4.9485e+06	4.47086e+06	3.84617e+06
1201	P	538.388	4.58238	537.379	C27H56NO7P	[PC acetyl(17:2)] 1-heptadecyl-2-acetyl-sn-glycero-3-phosphocholine	Lipids: Glycerophospholipids	Glycerophosphocholines	_	Glycerophospholipids	8.66575e+06	9.69217e+06	9.26152e+06	1.07895e+07	9.47252e+06	7.76189e+06	1.24517e+07	7.36281e+06	9.24158e+06	1.01249e+07	6.92765e+06	8.20262e+06	7.76868e+06	6.1408e+06	6.10622e+06	6.95813e+06	7.95156e+06	9.62363e+06	8.52149e+06	8.73379e+06	6.61921e+06	6.34863e+06	9.45678e+06	5.42165e+06	9.13484e+06	7.77388e+06	6.81262e+06	8.52462e+06	8.16173e+06	7.6602e+06	6.78975e+06	8.02477e+06	1.14531e+07	4.79434e+06	8.86214e+06	9.47825e+06	1.0318e+07	1.50841e+07	9.11629e+06
152	P	116.071	7.62293	115.063	C5H9NO2	L-Proline	Amino Acid Metabolism	Arginine and proline metabolism__Novobiocin biosynthesis	Cytoplasm, endoplasmic reticulum, Extracellular, lysosome, mitochondria	Amino Acids	1.47356e+06	1.73908e+06	1.70861e+06	3.09317e+06	1.89298e+06	1.86789e+06	1.51749e+06	2.47618e+06	2.21712e+06	2.00301e+06	1.73997e+06	1.91886e+06	2.13124e+06	1.90186e+06	4.84084e+06	2.74469e+06	2.49036e+06	4.6191e+06	3.41588e+06	3.21904e+06	2.41596e+06	2.01825e+06	1.27975e+06	2.63017e+06	2.12755e+06	2.45463e+06	2.06812e+06	2.67895e+06	2.5093e+06	2.19192e+06	2.51482e+06	2.19923e+06	1.95517e+06	1.52398e+06	3.10061e+06	2.42685e+06	2.7276e+06	3.35224e+06	3.10341e+06
886	N	323.259	3.83709	324.266	C20H36O3	[FA hydroxy(20:2)] 11R-hydroxy-12E,14Z-eicosadienoic acid	Lipids: Fatty Acyls	Eicosanoids	_	Fatty Acyls	569583	767023	444146	681599	851655	554695	236234	1.14307e+06	1.0622e+06	460356	564509	414200	677424	361972	954456	923196	1.68527e+06	1.23807e+06	1.65139e+06	545627	692989	722854	871593	917896	824272	985465	1.44006e+06	847382	806971	1.42733e+06	530661	1.70427e+06	1.35262e+06	376562	686244	1.88798e+06	1.88386e+06	813726	980761
683	P	234.077	10.7787	233.069	C12H11NO4	2-Hydroxy-6-oxo-(2'-aminophenyl)-hexa-2,4-dienoate	Xenobiotics Biodegradation and Metabolism	Carbazole degradation	_	Xenobiotics metabolism	1.93786e+06	2.04464e+06	2.43236e+06	2.19861e+06	1.61977e+06	3.64484e+06	2.06431e+06	2.80768e+06	3.61468e+06	2.3197e+06	1.75448e+06	1.59918e+06	2.38718e+06	2.92917e+06	2.53529e+06	2.41391e+06	1.89339e+06	2.46628e+06	2.78185e+06	3.58456e+06	3.92418e+06	1.6494e+06	2.88877e+06	2.53553e+06	2.3148e+06	2.02489e+06	1.83075e+06	2.66265e+06	2.28799e+06	4.61698e+06	1.43689e+06	1.68307e+06	2.44522e+06	3.0963e+06	2.35443e+06	2.26603e+06	1.8437e+06	2.85296e+06	3.2067e+06
219	N	127.076	4.02506	128.084	C7H12O2	3-Isopropylbut-3-enoic acid	Biosynthesis of Secondary Metabolites	Limonene and pinene degradation	_	Biosyn of Secondary Metabolites	1.66784e+06	2.58651e+06	2.11537e+06	1.94853e+06	2.0991e+06	2.8459e+06	1.35435e+06	3.71442e+06	1.66895e+06	1.48321e+06	1.90992e+06	2.3262e+06	2.02962e+06	1.6638e+06	3.1893e+06	2.88183e+06	3.39474e+06	4.03089e+06	3.54067e+06	2.16729e+06	1.82779e+06	2.64614e+06	2.47131e+06	1.96575e+06	1.81982e+06	3.20067e+06	2.65802e+06	3.24923e+06	2.48121e+06	3.09849e+06	1.39464e+06	2.39529e+06	2.27772e+06	1.18139e+06	1.4993e+06	2.33978e+06	1.81442e+06	3.4328e+06	2.35996e+06
246	P	132.102	13.8988	131.095	C6H13NO2	L-Leucine	Amino Acid Metabolism	Valine, leucine and isoleucine degradation__Valine, leucine and isoleucine biosynthesis	Cytoplasm (Predicted from LogP), Extracellular, mitochondria	Amino Acids	7.37303e+06	7.8703e+06	4.96609e+06	4.86362e+06	2.28608e+07	1.0939e+07	7.76875e+06	1.92684e+07	6.07493e+06	8.04438e+06	5.02923e+06	5.06223e+06	4.67622e+06	3.70124e+06	4.23053e+06	8.45624e+06	1.12393e+07	8.17973e+06	5.90953e+06	6.17633e+06	6.11506e+06	6.23295e+06	4.37982e+06	4.24301e+06	4.5185e+06	6.55362e+06	5.95224e+06	6.90438e+06	6.36399e+06	7.12077e+06	3.74895e+06	6.30663e+06	3.75002e+06	4.34353e+06	5.9876e+06	6.26009e+06	5.73203e+06	7.35509e+06	5.58084e+06
455	N	167.021	12.1675	168.028	C5H4N4O3	Urate	Nucleotide Metabolism	Purine metabolism	_	_	2.99669e+06	6.30265e+06	8.37925e+06	4.47049e+06	6.49764e+06	3.96245e+06	9.40083e+06	1.10654e+07	1.33443e+07	6.10746e+06	5.10177e+06	3.668e+06	8.78015e+06	8.79315e+06	6.36855e+06	8.71493e+06	5.57075e+06	1.3803e+07	1.23192e+07	9.39072e+06	5.64934e+06	7.82117e+06	8.85442e+06	5.96831e+06	8.89506e+06	9.00445e+06	8.34008e+06	1.47543e+07	1.42774e+07	1.60484e+07	5.8789e+06	8.0494e+06	7.59036e+06	1.08434e+07	7.48344e+06	7.88227e+06	9.99517e+06	1.02789e+07	1.50341e+07
332	P	146.081	12.948	145.074	C6H11NO3	[FA oxo,amino(6:0)] 3-oxo-5S-amino-hexanoic acid	Amino Acid Metabolism	Lysine degradation	_	Fatty Acyls	2.2511e+06	2.2502e+06	1.77143e+06	1.71509e+06	2.10547e+06	9.4866e+06	1.13349e+07	5.36406e+06	1.15618e+07	9.63526e+06	2.27399e+06	1.9773e+06	1.88667e+06	3.30815e+06	3.2838e+06	6.25807e+06	4.48747e+06	3.23349e+06	3.85516e+06	2.0153e+06	2.30093e+06	2.42075e+06	1.5916e+06	2.41101e+06	1.86347e+06	4.78897e+06	4.78994e+06	3.68342e+06	3.13901e+06	3.72419e+06	2.22848e+06	2.37823e+06	1.86615e+06	3.01531e+06	1.70747e+06	3.74123e+06	3.4944e+06	2.73211e+06	2.97946e+06
651	N	223.134	4.04357	224.141	C13H20O3	[FA] Methyl jasmonate	Lipids: Fatty Acyls	Octadecanoids	_	Fatty Acyls	2.29044e+06	2.67897e+06	2.70043e+06	1.98842e+06	2.37295e+06	3.25641e+06	3.64197e+06	3.78825e+06	1.99874e+06	2.44247e+06	2.30567e+06	2.47456e+06	2.87165e+06	1.91809e+06	3.90161e+06	3.28258e+06	3.9028e+06	3.99369e+06	3.64666e+06	2.77025e+06	2.20374e+06	2.66689e+06	2.51733e+06	2.53506e+06	2.51274e+06	3.40766e+06	2.93898e+06	3.78582e+06	2.75334e+06	4.00182e+06	1.80562e+06	3.47171e+06	3.33115e+06	1.56878e+06	1.8058e+06	3.85138e+06	2.85725e+06	3.86125e+06	2.46335e+06
805	P	283.206	4.0152	282.198	C20H26O	11-cis-Dehydroretinal	Lipids: Prenols	Isoprenoids	_	Prenols	888862	1.43825e+06	1.35027e+06	1.08583e+06	1.33399e+06	1.58108e+06	1.86727e+06	1.96024e+06	1.1665e+06	1.8631e+06	994237	1.63526e+06	1.14359e+06	1.12957e+06	2.54976e+06	2.23133e+06	1.5951e+06	1.82071e+06	2.01325e+06	1.1208e+06	909462	1.3572e+06	1.36414e+06	1.14381e+06	1.13825e+06	1.41261e+06	1.22397e+06	2.00423e+06	1.75524e+06	1.8016e+06	1.14968e+06	1.0933e+06	1.2273e+06	878621	820236	1.16785e+06	1.27054e+06	1.8458e+06	1.62296e+06
97	P	104.071	12.0276	103.063	C4H9NO2	4-Aminobutanoate	Amino Acid Metabolism	Arginine and proline metabolism__Glutamate metabolism__beta-Alanine metabolism__Butanoate metabolism	_	_	1.63045e+07	3.03429e+07	1.66488e+07	2.95304e+07	3.55659e+07	3.22408e+07	4.18807e+07	2.34396e+07	3.6823e+07	2.81519e+07	2.25301e+07	2.39242e+07	2.55045e+07	3.07593e+07	4.35229e+07	5.24635e+07	5.27208e+07	3.83539e+07	4.22643e+07	3.14113e+07	2.18897e+07	3.32498e+07	2.61674e+07	2.83076e+07	3.27164e+07	4.72127e+07	4.70602e+07	5.31185e+07	3.77283e+07	6.09191e+07	2.24344e+07	3.38105e+07	2.43509e+07	2.79298e+07	2.65305e+07	3.34657e+07	4.07353e+07	3.31323e+07	3.14907e+07
367	P	151.075	4.00777	150.068	C9H10O2	Phenylpropanoate	Amino Acid Metabolism	Phenylalanine metabolism	_	_	1.32255e+06	2.23703e+06	1.73096e+06	1.19053e+06	1.91598e+06	2.02523e+06	1.49771e+06	2.76217e+06	1.48061e+06	1.82767e+06	1.62551e+06	2.22544e+06	1.6876e+06	1.36424e+06	1.47547e+06	1.44571e+06	2.44406e+06	3.36468e+06	2.65468e+06	1.74001e+06	1.47698e+06	2.31153e+06	1.76123e+06	1.92494e+06	1.92509e+06	2.38778e+06	1.85061e+06	2.98367e+06	2.25137e+06	2.8531e+06	1.28198e+06	2.07119e+06	2.43149e+06	1.19788e+06	1.34151e+06	2.0827e+06	2.24563e+06	3.26573e+06	2.04502e+06
190	N	122.985	4.75307	123.993	C2H5O4P	Phosphonoacetaldehyde	Amino Acid Metabolism	Aminophosphonate metabolism	1	Metabolism of Other Amino Acids	549405	745113	843393	730501	737657	728823	846249	1.02644e+06	824053	864522	679615	865380	760981	701899	930664	859237	1.0272e+06	1.19209e+06	1.04929e+06	867953	619937	728128	760627	810784	760517	1.02963e+06	1.04462e+06	901899	1.09689e+06	1.08296e+06	614609	754517	911220	667223	774512	1.02283e+06	1.02627e+06	1.08026e+06	997482
1147	N	498.29	4.34246	499.297	C26H45NO6S	[ST hydrox] N-(3alpha,7alpha-dihydroxy-5beta-cholan-24-oyl)-taurine	Lipids: Sterol lipids	Bile acid biosynthesis	_	Sterols	263222	282101	199256	421179	791436	1.26341e+06	2.38007e+06	780358	1.03268e+06	3.48439e+06	175048	409673	261799	560497	1.87216e+06	898912	1.58018e+06	450940	2.11106e+06	429693	1.10936e+06	2.64449e+06	514373	494395	453879	1.92523e+06	1.24862e+06	719055	478815	902436	625574	1.58717e+06	299771	318747	583688	1.90945e+06	805318	491612	603860
973	P/N	365.197	4.34213	366.204	C20H30O6	[FA hydroxy(20:4/2:0)] 5S,12R-dihydroxy-6Z,8E,10E,14Z-eicosatetraene-1,20-dioic acid	Lipids: Fatty Acyls	Eicosanoids	_	Fatty Acyls	1.14835e+07	1.34054e+07	1.37147e+07	1.15476e+07	9.60491e+06	1.45327e+07	6.34622e+06	1.26606e+07	5.98075e+06	7.63361e+06	1.3379e+07	1.2583e+07	1.28542e+07	8.07027e+06	1.47767e+07	1.5096e+07	2.08577e+07	2.07975e+07	1.63492e+07	1.10502e+07	1.09709e+07	1.42941e+07	1.50667e+07	1.34412e+07	9.98566e+06	2.02121e+07	1.51119e+07	1.74648e+07	1.42046e+07	1.83777e+07	8.11569e+06	1.51022e+07	1.21089e+07	7.43954e+06	8.88497e+06	1.44369e+07	1.5237e+07	1.51022e+07	1.21602e+07
1301	P	732.554	4.14331	731.547	C40H78NO8P	[PC (14:0/18:1)] 1-tetradecanoyl-2-(11Z-octadecenoyl)-sn-glycero-3-phosphocholine	Lipids: Glycerophospholipids	Glycerophosphocholines	_	_	3.68119e+07	3.334e+07	2.59517e+07	2.06427e+07	2.9067e+07	6.87621e+07	7.34954e+07	4.98294e+07	6.87519e+07	6.86799e+07	3.30184e+07	3.89093e+07	2.26372e+07	3.2839e+07	6.21644e+07	5.4672e+07	5.25165e+07	4.52231e+07	5.20962e+07	3.73688e+07	3.05562e+07	3.71029e+07	2.96648e+07	3.38893e+07	3.46845e+07	4.27164e+07	4.72813e+07	3.20226e+07	4.30387e+07	5.07698e+07	2.86331e+07	3.01758e+07	2.24814e+07	2.38624e+07	2.97178e+07	3.9204e+07	3.83291e+07	2.32945e+07	3.98801e+07
107	P/N	106.05	15.4408	105.043	C3H7NO3	L-Serine	Amino Acid Metabolism	Glycine, serine and threonine metabolism__Methionine metabolism__Cysteine metabolism__Cyanoamino acid metabolism__Sphingolipid metabolism__Methane metabolism__Sulfur metabolism	Cytoplasm, Extracellular, mitochondria, peroxisome	Amino Acids	4.1498e+06	2.88754e+06	3.58265e+06	2.26949e+06	3.40581e+06	6.95116e+06	4.35644e+06	4.50527e+06	4.90996e+06	5.2762e+06	4.14262e+06	3.37742e+06	4.12292e+06	3.28826e+06	3.89125e+06	5.10518e+06	4.32507e+06	4.24012e+06	4.81798e+06	4.24675e+06	5.14625e+06	5.90593e+06	4.1071e+06	4.9704e+06	3.72487e+06	5.45986e+06	4.66375e+06	5.03348e+06	7.2248e+06	5.25078e+06	3.56811e+06	4.77689e+06	4.96748e+06	3.90033e+06	2.8578e+06	5.54573e+06	4.82184e+06	6.26819e+06	5.54103e+06
983	P/N	369.227	4.47085	368.22	C20H32O6	Prostaglandin G2	Lipids: Fatty Acyls	Arachidonic acid metabolism	_	_	1.36071e+06	2.94573e+06	2.8644e+06	2.58728e+06	3.03986e+06	1.5351e+06	1.66447e+06	2.90031e+06	2.95319e+06	2.3406e+06	1.8729e+06	2.63409e+06	2.47212e+06	1.75928e+06	1.37961e+06	1.40101e+06	2.01432e+06	2.74551e+06	2.46801e+06	2.06956e+06	1.79239e+06	1.96042e+06	2.19812e+06	2.19838e+06	2.01862e+06	2.14543e+06	1.37078e+06	2.54593e+06	2.02546e+06	2.06706e+06	1.59049e+06	1.98822e+06	2.33783e+06	1.59183e+06	1.68595e+06	1.955e+06	2.31473e+06	3.34551e+06	2.27159e+06
1322	P/N	760.586	4.09457	759.578	C42H82NO8P	[PC (16:0/18:1)] 1-hexadecanoyl-2-(11Z-octadecenoyl)-sn-glycero-3-phosphocholine	Lipids: Glycerophospholipids	Glycerophosphocholines	_	_	1.30802e+08	1.29898e+08	9.57002e+07	9.02753e+07	1.24099e+08	1.86409e+08	1.6677e+08	1.74826e+08	2.01303e+08	1.87947e+08	1.16908e+08	1.15228e+08	9.25422e+07	1.06215e+08	1.70827e+08	1.68567e+08	1.71422e+08	1.55911e+08	1.85735e+08	1.32445e+08	1.08151e+08	1.11124e+08	1.10091e+08	9.9035e+07	1.06584e+08	1.30079e+08	1.3972e+08	1.02402e+08	1.43739e+08	1.50515e+08	1.06165e+08	1.19309e+08	1.00084e+08	9.87026e+07	1.03698e+08	1.64807e+08	1.43661e+08	9.46603e+07	1.3546e+08
921	P	341.211	4.03499	340.204	C22H28O3	Norethindrone acetate	Xenobiotics Drugs etc	_	_	KEGG Drugs etc	6.26877e+06	5.2626e+06	4.8496e+06	4.13278e+06	5.53063e+06	9.23052e+06	7.61026e+06	9.16322e+06	6.66649e+06	1.06981e+07	5.66968e+06	3.77793e+06	5.58762e+06	4.18839e+06	8.647e+06	1.02214e+07	7.1266e+06	1.03687e+07	7.89219e+06	4.33707e+06	6.65186e+06	5.30608e+06	7.76535e+06	5.14688e+06	5.67109e+06	8.8598e+06	6.63882e+06	1.03055e+07	6.35458e+06	1.00693e+07	6.62441e+06	9.33333e+06	9.36855e+06	5.08624e+06	6.91566e+06	9.28795e+06	9.52859e+06	1.20385e+07	9.18437e+06
1315	P	754.539	4.13534	753.531	C42H76NO8P	[PC (14:0/20:4)] 1-tetradecanoyl-2-(5Z,8Z,11Z,14Z-eicosatetraenoyl)-sn-glycero-3-phosphocholine	Lipids: Glycerophospholipids	Glycerophosphocholines	_	Glycerophospholipids	7.29643e+06	7.07691e+06	7.5788e+06	4.79161e+06	4.84311e+06	9.66121e+06	1.26247e+07	9.18877e+06	7.54007e+06	8.02518e+06	5.95399e+06	8.31611e+06	5.95684e+06	8.96012e+06	1.04611e+07	7.99265e+06	8.14214e+06	8.2301e+06	7.67101e+06	6.67591e+06	6.33793e+06	7.37852e+06	6.81694e+06	7.9156e+06	5.7098e+06	6.83021e+06	9.17118e+06	7.06418e+06	9.34348e+06	8.55359e+06	5.13153e+06	5.22766e+06	5.5066e+06	6.56693e+06	5.06363e+06	7.45277e+06	7.00422e+06	5.1827e+06	1.06331e+07
920	P	341.211	4.03499	340.204	C22H28O3	Norethindrone acetate	Xenobiotics Drugs etc	_	_	KEGG Drugs etc	6.25168e+06	5.24848e+06	4.82571e+06	4.11426e+06	5.52045e+06	9.18724e+06	7.60442e+06	9.11988e+06	6.66649e+06	1.07104e+07	5.6628e+06	3.76658e+06	5.58762e+06	4.18839e+06	8.65994e+06	1.02401e+07	7.13724e+06	1.03759e+07	7.90568e+06	4.32694e+06	6.63991e+06	5.28748e+06	7.77967e+06	5.13205e+06	5.65228e+06	8.83674e+06	6.62603e+06	1.03055e+07	6.35458e+06	1.01119e+07	6.61343e+06	9.33333e+06	9.38183e+06	5.08624e+06	6.91566e+06	9.29774e+06	9.54202e+06	1.20015e+07	9.1483e+06
184	P	123.055	10.0743	122.048	C6H6N2O	Nicotinamide	Metabolism of Cofactors and Vitamins	Nicotinate and nicotinamide metabolism	_	_	320329	302104	476404	930487	192767	110422	41575.3	75921.8	103673	48240.9	700738	290638	631248	1.20297e+06	2.40126e+06	1.67536e+06	336036	1.1375e+06	1.06495e+06	752579	154355	294060	748691	1.16768e+06	618858	1.53646e+06	103368	1.24621e+06	783059	165100	179401	615557	628232	784948	692913	335485	502930	268626	428111
876	P/N	317.211	3.98144	316.204	C20H28O3	Gibberellin A12 aldehyde	Biosynthesis of Secondary Metabolites	Diterpenoid biosynthesis	_	Biosyn of Secondary Metabolites	1.77467e+07	3.29441e+07	3.13078e+07	2.42603e+07	2.63353e+07	2.32896e+07	2.16815e+07	3.27627e+07	2.05817e+07	2.49996e+07	2.25607e+07	3.07924e+07	2.70477e+07	1.64427e+07	2.50339e+07	2.38538e+07	2.98921e+07	2.70995e+07	2.81953e+07	2.35499e+07	2.02037e+07	2.77773e+07	3.00584e+07	2.34669e+07	2.40308e+07	2.69664e+07	2.31048e+07	3.60765e+07	2.88559e+07	3.12076e+07	1.93404e+07	2.76079e+07	2.64493e+07	1.61797e+07	1.9634e+07	2.1426e+07	2.63223e+07	4.64273e+07	2.74903e+07
837	N	297.244	3.90567	298.251	C18H34O3	2-Oxooctadecanoic acid	Lipids: Fatty Acyls	Fatty Acids and Conjugates	_	Fatty Acyls	2.85877e+06	4.10281e+06	2.22312e+06	3.36676e+06	3.90243e+06	2.93125e+06	3.00422e+06	8.25315e+06	5.45614e+06	2.62022e+06	2.90446e+06	2.54956e+06	2.79579e+06	2.17498e+06	5.59719e+06	5.1102e+06	8.00212e+06	5.31967e+06	7.75284e+06	2.65452e+06	3.36317e+06	3.485e+06	3.29402e+06	4.14219e+06	3.60647e+06	4.52611e+06	6.68928e+06	4.52594e+06	3.58567e+06	4.71471e+06	2.52778e+06	7.18945e+06	4.56581e+06	2.24651e+06	3.07109e+06	6.53491e+06	7.74219e+06	3.58977e+06	4.01846e+06
1217	P/N	550.387	4.57762	549.379	C28H56NO7P	LysoPC(20:1(11Z))	Lipids: Glycerophospholipids	Glycerophosphocholines	Membrane	Phospholipids	1.30747e+08	1.23598e+08	1.55407e+08	1.46004e+08	1.31526e+08	1.18031e+08	6.66255e+07	1.41088e+08	8.46732e+07	6.95125e+07	1.44686e+08	1.66943e+08	1.67628e+08	1.31399e+08	1.48559e+08	1.30448e+08	1.52955e+08	2.10875e+08	1.93468e+08	1.67729e+08	1.32768e+08	1.495e+08	1.94214e+08	1.57771e+08	2.30534e+08	1.7526e+08	1.83283e+08	2.30834e+08	2.29064e+08	2.10498e+08	1.35943e+08	1.63648e+08	2.63297e+08	1.59472e+08	2.34506e+08	1.95672e+08	2.32088e+08	3.3251e+08	2.89946e+08
644	P	222.097	11.6968	221.09	C8H15NO6	N-Acetyl-D-glucosamine	Amino Acid Metabolism	Glutamate metabolism__Aminosugars metabolism	Cytoplasm (Predicted from LogP), Extracellular, lysosome	Carbohydrates	332691	1.03627e+06	3.64693e+06	2.92926e+06	730871	1.03002e+06	1.26771e+06	2.82945e+06	1.56195e+06	1.38235e+06	492093	514959	1.72103e+06	1.73542e+06	2.49899e+06	1.29007e+06	1.52663e+06	4.13911e+06	4.28634e+06	1.20743e+06	455422	655913	2.35903e+06	1.28759e+06	1.34864e+06	1.58222e+06	3.0704e+06	3.51864e+06	3.21302e+06	2.47285e+06	659152	818624	2.30983e+06	2.77512e+06	1.84596e+06	1.3803e+06	1.74004e+06	2.98656e+06	3.23981e+06
841	N	299.259	3.81119	300.266	C18H36O3	[FA hydroxy(18:0)] 2S-hydroxy-octadecanoic acid	Lipids: Fatty Acyls	Fatty Acids and Conjugates	_	Fatty Acyls	550455	848820	504916	934174	546946	1.03932e+06	1.51123e+06	817263	1.57292e+06	1.70585e+06	579513	612001	570079	616625	1.15438e+06	1.0088e+06	954267	624360	1.08548e+06	637886	358487	454000	507350	870501	850757	772132	973184	739779	1.09564e+06	966264	808726	601315	949609	735498	835440	1.07798e+06	1.10296e+06	895308	1.11985e+06
98	P	104.071	13.3968	103.063	C4H9NO2	4-Aminobutanoate	Amino Acid Metabolism	Arginine and proline metabolism__Glutamate metabolism__beta-Alanine metabolism__Butanoate metabolism	_	_	9.41389e+06	7.7163e+06	1.20331e+07	1.65658e+07	1.08159e+07	1.19732e+07	1.88926e+07	1.54249e+07	9.84249e+06	9.66589e+06	9.28021e+06	1.5904e+07	1.1181e+07	1.07817e+07	1.17164e+07	1.24007e+07	1.54807e+07	1.16142e+07	1.35093e+07	1.14996e+07	1.60358e+07	1.89373e+07	1.11534e+07	1.06563e+07	1.19397e+07	1.36618e+07	1.45099e+07	1.63041e+07	1.81583e+07	1.48172e+07	9.81043e+06	1.41762e+07	1.13772e+07	1.1289e+07	1.13572e+07	1.44108e+07	1.43455e+07	1.51417e+07	1.64247e+07
944	P/N	351.217	4.44585	350.209	C20H30O5	15-Keto-prostaglandinE2	Lipids: Fatty Acyls	Eicosanoids	_	_	9.44623e+06	1.74001e+07	1.73609e+07	1.54916e+07	1.75345e+07	1.15707e+07	1.04947e+07	1.70394e+07	1.53865e+07	1.57312e+07	1.27369e+07	1.60179e+07	1.49326e+07	1.1018e+07	9.37416e+06	9.27074e+06	1.30361e+07	1.84449e+07	1.42321e+07	1.348e+07	1.1139e+07	1.3309e+07	1.51258e+07	1.42396e+07	1.16864e+07	1.42635e+07	1.00088e+07	1.69726e+07	1.26655e+07	1.34664e+07	8.83265e+06	1.43456e+07	1.48141e+07	8.67707e+06	1.07583e+07	1.20346e+07	1.43198e+07	2.05164e+07	1.24916e+07
530	N	183.103	4.02188	184.11	C10H16O3	1,6,6-Trimethyl-2,7-dioxabicyclo[3.2.2]nonan-3-one	Biosynthesis of Secondary Metabolites	Terpenoid biosynthesis	_	_	2.84518e+06	3.93784e+06	4.67741e+06	3.7865e+06	4.20498e+06	3.09803e+06	2.45954e+06	3.50128e+06	3.6664e+06	3.24454e+06	2.22106e+06	3.7028e+06	2.74925e+06	2.05809e+06	2.8973e+06	3.04492e+06	6.01307e+06	7.39537e+06	3.97827e+06	2.50046e+06	1.97505e+06	4.06142e+06	2.85716e+06	2.55503e+06	3.80871e+06	3.10181e+06	2.69349e+06	6.32866e+06	2.97236e+06	6.2437e+06	1.96757e+06	4.9982e+06	3.63119e+06	1.88459e+06	2.31061e+06	2.84744e+06	5.7934e+06	4.72112e+06	2.75984e+06
153	P	116.071	8.59475	115.063	C5H9NO2	L-Proline	Amino Acid Metabolism	Arginine and proline metabolism__Novobiocin biosynthesis	Cytoplasm, endoplasmic reticulum, Extracellular, lysosome, mitochondria	Amino Acids	5.49272e+06	6.86638e+06	5.11988e+06	2.45348e+06	6.45722e+06	1.34059e+07	9.83552e+06	1.03085e+07	1.13967e+07	1.14063e+07	3.45803e+06	4.86297e+06	6.43295e+06	5.34752e+06	1.76931e+07	8.66653e+06	9.9633e+06	1.54367e+07	1.70355e+07	8.21793e+06	5.81245e+06	6.59655e+06	2.9275e+06	6.5846e+06	6.26011e+06	5.57071e+06	8.78174e+06	1.02219e+07	8.84305e+06	9.64928e+06	6.26675e+06	4.52529e+06	6.52651e+06	5.43938e+06	7.39497e+06	4.34011e+06	8.15759e+06	1.0919e+07	5.06954e+06
386	N	153.092	3.89145	154.099	C9H14O2	[FA (9:2)] 2,6-nonadienoic acid	Lipids: Fatty Acyls	Fatty Acids and Conjugates	_	Fatty Acyls	1.54222e+06	2.00165e+06	1.58208e+06	1.59768e+06	2.12398e+06	2.22501e+06	1.46789e+06	2.94384e+06	1.27855e+06	1.70443e+06	1.68687e+06	1.68318e+06	1.79437e+06	1.33807e+06	2.99534e+06	2.69884e+06	2.78377e+06	2.77966e+06	3.33495e+06	1.46237e+06	1.99396e+06	2.06259e+06	2.16866e+06	2.08467e+06	1.94652e+06	2.63831e+06	2.46721e+06	3.0963e+06	2.11495e+06	3.0467e+06	1.37153e+06	3.07604e+06	2.26632e+06	1.21688e+06	1.52692e+06	2.61538e+06	2.48887e+06	2.67228e+06	2.17463e+06
908	P/N	333.207	4.05674	334.214	C20H30O4	Prostaglandin A2	Lipids: Fatty Acyls	Arachidonic acid metabolism	Membrane (Predicted from LogP)	Prostanoids	1.8449e+07	2.50823e+07	2.94933e+07	1.8046e+07	1.9497e+07	3.86639e+07	2.35778e+07	3.47813e+07	1.39846e+07	2.68619e+07	1.9713e+07	2.64667e+07	2.42944e+07	2.00661e+07	6.09626e+07	4.52192e+07	3.44044e+07	3.83187e+07	4.8496e+07	2.33136e+07	1.76873e+07	2.83302e+07	2.64771e+07	2.09514e+07	2.24101e+07	2.66968e+07	3.15153e+07	4.0255e+07	3.22173e+07	4.5283e+07	1.8628e+07	2.35936e+07	2.58295e+07	1.59135e+07	1.68286e+07	2.43849e+07	2.39091e+07	2.95968e+07	2.91463e+07
542	P/N	186.078	11.092	187.084	C8H13NO4	[FA hydroxy(4:0)] N-(3S-hydroxy-butanoyl)-homoserine lactone	Lipids: Fatty Acyls	Fatty amides	_	Fatty Acyls	1.90214e+06	624934	1.93204e+06	1.1409e+06	477017	1.81326e+06	1.75646e+06	1.5283e+06	2.39107e+06	2.67872e+06	1.10446e+06	3.44262e+06	1.20224e+06	5.75978e+06	4.14267e+06	3.35681e+06	2.56655e+06	3.25469e+06	2.61828e+06	1.39215e+06	3.03026e+06	4.12737e+06	3.26472e+06	977760	1.07961e+06	1.88717e+06	1.0337e+06	2.77815e+06	1.08746e+06	3.1711e+06	1.14904e+06	2.41782e+06	769629	1.99325e+06	707681	1.66863e+06	1.42628e+06	2.47695e+06	1.63169e+06
285	N	137.001	4.80124	138.008	C3H7O4P	Phosphonomycin	Amino Acid Metabolism	Aminophosphonate metabolism	_	Metabolism of Other Amino Acids	556279	787911	884637	821003	762467	837756	847511	1.02962e+06	807840	951245	716402	950298	870531	741010	974922	816046	1.12505e+06	1.17771e+06	992013	921723	723298	840447	846110	788391	810702	942857	998881	1.00265e+06	1.06732e+06	1.04644e+06	649271	855775	910344	710706	807239	981572	1.00338e+06	1.07343e+06	1.04854e+06
1311	N	747.498	4.03793	748.504	C43H73O8P	[GP (18:0/22:6)] 1-octadecanoyl-2-(4Z,7Z,10Z,13Z,16Z,19Z-docosahexaenoyl)-sn-glycero-3-phosphate	Lipids: Glycerophospholipids	Glycerophosphates	_	Glycerophospholipids	1.05113e+06	1.44047e+06	1.35275e+06	1.12463e+06	1.15068e+06	973368	1.45234e+06	1.05978e+06	1.36549e+06	1.11483e+06	859557	1.61665e+06	1.15222e+06	1.4474e+06	1.43422e+06	1.23636e+06	1.22712e+06	973088	1.06029e+06	1.39971e+06	1.21156e+06	1.35478e+06	1.0247e+06	1.13715e+06	970064	1.3089e+06	1.6231e+06	1.29032e+06	1.55409e+06	1.33934e+06	975099	1.08694e+06	757607	1.08212e+06	784230	1.50398e+06	1.12365e+06	1.07887e+06	1.45337e+06
1032	P	407.204	6.02675	406.196	C18H26N6O5	His-Gly-Pro-Pro	Peptide(tetra-)	Basic peptide	_	_	1.54168e+06	7.2587e+06	1.51888e+06	1.26842e+06	1.01607e+06	7.13109e+06	730930	5.20974e+06	3.07042e+06	4.25081e+06	8.40101e+06	7.2862e+06	6.71822e+06	698700	6.36597e+06	9.85772e+06	1.1636e+07	1.02068e+07	7.08444e+06	868653	6.38615e+06	1.47377e+06	7.24505e+06	4.92474e+06	4.88962e+06	1.03103e+07	8.28549e+06	7.86516e+06	1.5118e+06	8.23818e+06	4.76143e+06	8.8038e+06	7.37695e+06	3.14267e+06	5.08319e+06	8.55041e+06	1.00601e+07	7.05465e+06	4.9653e+06
525	P	184.073	4.75639	183.066	C5H14NO4P	Choline phosphate	Lipid Metabolism	Glycerophospholipid metabolism__Glycine, serine and threonine metabolism	_	_	1.66314e+07	1.60592e+07	1.46586e+07	1.54721e+07	1.52233e+07	2.06343e+07	1.80134e+07	1.90673e+07	1.67567e+07	1.85343e+07	1.58315e+07	1.7285e+07	1.55364e+07	1.39546e+07	1.96818e+07	1.96881e+07	2.00685e+07	2.01053e+07	1.87154e+07	1.5524e+07	1.47439e+07	1.5472e+07	1.52911e+07	1.55564e+07	1.53788e+07	2.0725e+07	1.91674e+07	1.82655e+07	1.98925e+07	2.01859e+07	1.49584e+07	1.60064e+07	1.57149e+07	1.22302e+07	1.46818e+07	2.00467e+07	1.9576e+07	1.87363e+07	1.79482e+07
523	N	181.123	3.87084	182.131	C11H18O2	[FA (11:2)] 2E,4E-undecadienoic acid	Lipids: Fatty Acyls	Fatty Acids and Conjugates	_	Fatty Acyls	1.02817e+06	1.50991e+06	963931	1.05096e+06	1.19745e+06	1.19334e+06	1.02853e+06	1.77053e+06	885587	955648	1.11758e+06	1.03087e+06	1.07729e+06	743630	1.38521e+06	1.15011e+06	1.49017e+06	1.4427e+06	1.46045e+06	966159	1.16267e+06	1.38572e+06	1.0522e+06	1.22783e+06	973321	1.19108e+06	1.11396e+06	1.36616e+06	1.05514e+06	1.1916e+06	756831	1.44843e+06	1.30662e+06	585078	820574	1.27367e+06	1.31111e+06	1.40586e+06	1.00203e+06
68	N	96.9695	4.78341	97.9769	H3O4P	Orthophosphate	Energy Metabolism	Oxidative phosphorylation__Photosynthesis__Peptidoglycan biosynthesis	_	_	2.5718e+06	4.14343e+06	4.39717e+06	4.27549e+06	4.08066e+06	3.72874e+06	3.90125e+06	5.18005e+06	4.31222e+06	4.37728e+06	3.34243e+06	4.46389e+06	4.41529e+06	3.74343e+06	4.70446e+06	3.94709e+06	4.87865e+06	5.92052e+06	5.36814e+06	4.27721e+06	3.23881e+06	4.16958e+06	4.67342e+06	4.22573e+06	4.1325e+06	4.44201e+06	4.7794e+06	4.87633e+06	5.42575e+06	5.05879e+06	3.31135e+06	4.15892e+06	4.68205e+06	3.45036e+06	3.9261e+06	4.6634e+06	4.90139e+06	5.26795e+06	5.04687e+06
1234	N	569.274	4.37282	570.281	C21H38N12O5S	Arg-Cys-Arg-His	Peptide(tetra-)	Basic peptide	_	_	200321	187185	177883	82652.6	81835	689416	964822	643024	871571	887368	213028	248920	151268	153461	668577	496423	611394	475324	498297	146265	277165	327691	138408	386994	314472	470951	568476	441143	469803	520486	371870	211072	206179	421097	190741	297639	420932	313969	452676
912	P/N	335.223	4.02294	336.23	C20H32O4	Leukotriene B4	Lipids: Fatty Acyls	Arachidonic acid metabolism	Membrane (Predicted from LogP), Cytoplasm, endoplasmic reticulum	Eicosanoids	2.04022e+07	4.14936e+07	4.19485e+07	3.15576e+07	3.6799e+07	4.02922e+07	4.46819e+07	5.42544e+07	3.72029e+07	5.08415e+07	2.52115e+07	3.81742e+07	3.37393e+07	2.88702e+07	3.40961e+07	3.44722e+07	3.42477e+07	4.77585e+07	5.26185e+07	3.68816e+07	2.43066e+07	3.07854e+07	3.25607e+07	2.88176e+07	3.16036e+07	3.23937e+07	3.37655e+07	5.12982e+07	3.51619e+07	4.19211e+07	2.91086e+07	3.18829e+07	4.48828e+07	2.33423e+07	2.70411e+07	3.19759e+07	3.72673e+07	5.59937e+07	3.44516e+07
904	P	333.206	5.06021	332.199	C20H28O4	Gibberellin A12	Biosynthesis of Secondary Metabolites	Diterpenoid biosynthesis	_	Biosyn of Secondary Metabolites	4.52093e+06	6.11388e+06	4.17758e+06	4.0211e+06	4.59503e+06	5.63022e+06	3.13277e+06	4.3141e+06	2.53771e+06	4.32034e+06	5.19661e+06	5.68469e+06	4.19377e+06	2.8663e+06	3.94944e+06	6.46408e+06	7.88183e+06	5.28285e+06	4.33539e+06	3.83238e+06	4.96566e+06	4.46388e+06	4.6435e+06	3.57204e+06	3.31449e+06	7.1055e+06	4.86587e+06	4.88114e+06	3.53311e+06	4.5335e+06	3.62348e+06	6.12748e+06	4.17031e+06	2.37179e+06	3.52813e+06	5.86052e+06	6.48591e+06	4.76715e+06	3.77071e+06
961	P	359.222	4.11596	358.214	C22H30O4	Cannabidiolic acid	Lipids: Polyketides	cannabinoid biosynthesis	_	Polyketides	5.53545e+06	4.74307e+06	4.71233e+06	4.16642e+06	5.10662e+06	6.23285e+06	5.11818e+06	7.5517e+06	6.6033e+06	7.53044e+06	4.92639e+06	3.55912e+06	5.32058e+06	4.11017e+06	6.43614e+06	7.26711e+06	6.46528e+06	8.3394e+06	6.57996e+06	4.29722e+06	6.19085e+06	5.06109e+06	7.14159e+06	5.21048e+06	4.99784e+06	7.48764e+06	5.60505e+06	8.54573e+06	5.58135e+06	7.60074e+06	5.0193e+06	8.76335e+06	7.96641e+06	4.57819e+06	5.94161e+06	8.12272e+06	8.2372e+06	8.95108e+06	7.51653e+06
636	P	219.138	4.01621	218.131	C14H18O2	[FA (14:5)] 5,7,9,11,13-tetradecapentaenoic acid	Lipids: Fatty Acyls	Fatty Acids and Conjugates	_	Fatty Acyls	1.17818e+06	1.81889e+06	1.95603e+06	1.07755e+06	1.40255e+06	1.67845e+06	1.43113e+06	2.46085e+06	909454	1.65116e+06	1.37899e+06	1.79784e+06	1.90136e+06	1.1435e+06	2.19394e+06	1.96878e+06	1.94123e+06	1.96629e+06	1.83944e+06	1.29677e+06	1.24074e+06	2.05932e+06	2.3359e+06	1.34252e+06	1.70094e+06	1.76522e+06	1.55233e+06	2.60471e+06	1.50417e+06	2.3422e+06	987629	1.89101e+06	1.71907e+06	1.15751e+06	1.28447e+06	1.66287e+06	1.56201e+06	2.35678e+06	1.57738e+06
707	P	244.092	11.72	243.086	C9H13N3O5	Cytidine	Nucleotide Metabolism	Pyrimidine metabolism	Cytoplasm (Predicted from LogP), Extracellular, lysosome, mitochondria, nucleus	Nucleoside Analogues	1.83913e+06	2.03732e+06	3.05986e+06	2.30312e+06	2.26735e+06	4.1959e+06	3.70776e+06	4.69043e+06	1.2431e+07	5.65769e+06	1.62994e+06	2.4227e+06	5.31622e+06	3.62458e+06	7.95224e+06	5.91381e+06	6.30333e+06	8.76933e+06	6.81343e+06	3.86301e+06	1.85472e+06	2.64717e+06	4.75209e+06	7.13375e+06	4.98941e+06	3.01124e+06	7.4559e+06	1.0684e+07	6.99697e+06	7.226e+06	4.25671e+06	5.16513e+06	7.5642e+06	5.98553e+06	8.18215e+06	4.11957e+06	7.74876e+06	1.07541e+07	7.60959e+06
137	P	114.055	8.07918	113.048	C5H7NO2	(S)-1-Pyrroline-5-carboxylate	Amino Acid Metabolism	Glutamate metabolism__Arginine and proline metabolism	_	Amino Acid	1.09982e+06	421213	903024	635007	1.23864e+06	1.55623e+06	4.13373e+06	4.04909e+06	4.1068e+06	1.57547e+06	792137	715377	1.22566e+06	724393	2.01212e+06	2.01529e+06	1.28382e+06	1.79559e+06	970621	969846	793913	1.19877e+06	1.01366e+06	1.8004e+06	763078	2.29703e+06	1.00171e+06	1.91856e+06	1.21958e+06	2.04407e+06	833340	764730	1.12854e+06	538415	1.25187e+06	1.71326e+06	694304	737736	1.45342e+06
1276	N	699.497	4.09973	700.504	C39H73O8P	[GP (18:0/18:2)] 1-octadecanoyl-2-(9Z,12Z-octadecadienoyl)-sn-glycero-3-phosphate	Lipids: Glycerophospholipids	Glycerophosphates	_	Glycerophospholipids	1.36142e+06	1.71743e+06	1.46256e+06	1.64852e+06	1.85448e+06	1.49276e+06	2.63633e+06	2.37822e+06	3.00732e+06	2.59276e+06	1.37947e+06	1.59586e+06	1.51979e+06	1.08527e+06	2.46276e+06	1.88003e+06	2.15372e+06	1.97558e+06	2.5046e+06	1.84061e+06	1.50561e+06	1.66668e+06	1.8392e+06	1.58649e+06	1.84364e+06	1.9989e+06	2.04958e+06	1.72686e+06	2.05536e+06	2.26927e+06	1.47705e+06	1.81176e+06	1.52403e+06	1.54661e+06	1.85781e+06	2.14009e+06	2.12382e+06	1.64916e+06	2.05565e+06
469	N	171.007	14.2482	172.014	C3H9O6P	sn-Glycerol 3-phosphate	Lipid Metabolism	Glycerolipid metabolism__Glycerophospholipid metabolism	_	_	349747	816336	1.03627e+06	402691	642191	200419	250564	1.37817e+06	612713	295912	426001	842686	1.13887e+06	548243	1.92993e+06	789501	534128	1.28746e+06	1.35781e+06	670163	269275	770715	878547	597296	1.10976e+06	253681	475558	1.07307e+06	1.12881e+06	964952	653876	453810	1.10718e+06	345463	390173	459639	367296	1.14214e+06	808628
880	P/N	317.212	3.88513	318.219	C20H30O3	Leukotriene A4	Lipids: Fatty Acyls	Arachidonic acid metabolism	_	_	1.99894e+07	3.06499e+07	2.92884e+07	2.10406e+07	2.52665e+07	2.72425e+07	2.60361e+07	3.44644e+07	1.80383e+07	2.45123e+07	2.15157e+07	3.18809e+07	2.57453e+07	2.69956e+07	6.4147e+07	3.97304e+07	3.08028e+07	2.77255e+07	4.47509e+07	2.54266e+07	1.90045e+07	3.47003e+07	2.49095e+07	2.5723e+07	2.54084e+07	2.32742e+07	2.70165e+07	4.10954e+07	3.41238e+07	4.02084e+07	1.95534e+07	2.403e+07	2.11944e+07	1.63003e+07	1.38113e+07	2.23571e+07	2.05594e+07	2.58058e+07	3.00239e+07
128	P	112.051	11.7275	111.043	C4H5N3O	Cytosine	Nucleotide Metabolism	Pyrimidine metabolism	Cytoplasm (Predicted from LogP), Extracellular	Pyrimidines and Derivatives	3.00424e+06	2.95412e+06	4.93331e+06	3.91996e+06	4.02501e+06	6.46852e+06	5.65087e+06	7.65478e+06	1.96572e+07	8.58969e+06	2.62113e+06	3.80751e+06	8.58175e+06	6.10217e+06	1.179e+07	9.49036e+06	9.31459e+06	1.41585e+07	1.08888e+07	5.72318e+06	3.24734e+06	4.53085e+06	7.47359e+06	1.11035e+07	7.53856e+06	4.72901e+06	1.04414e+07	1.69062e+07	1.07132e+07	1.09225e+07	6.22282e+06	7.41424e+06	1.2176e+07	9.13601e+06	1.22361e+07	6.03053e+06	1.14499e+07	1.62066e+07	1.18192e+07
685	P	234.077	14.0373	233.069	C12H11NO4	2-Hydroxy-6-oxo-(2'-aminophenyl)-hexa-2,4-dienoate	Xenobiotics Biodegradation and Metabolism	Carbazole degradation	_	Xenobiotics metabolism	1.26015e+07	1.23459e+07	2.02707e+07	2.13611e+07	1.28621e+07	1.0867e+07	9.53856e+06	1.52532e+07	1.48991e+07	1.45348e+07	1.23667e+07	1.19332e+07	1.86576e+07	1.59783e+07	1.72186e+07	1.0328e+07	1.24126e+07	2.10302e+07	2.17572e+07	1.47579e+07	1.20952e+07	1.04876e+07	1.90231e+07	1.52472e+07	1.43809e+07	1.47375e+07	1.222e+07	1.93165e+07	2.26223e+07	2.01042e+07	1.19299e+07	8.42931e+06	1.85447e+07	1.57989e+07	2.06772e+07	1.36048e+07	1.34668e+07	2.13889e+07	2.26235e+07
1321	P/N	758.571	4.09449	759.578	C42H82NO8P	[PC (16:0/18:1)] 1-hexadecanoyl-2-(11Z-octadecenoyl)-sn-glycero-3-phosphocholine	Lipids: Glycerophospholipids	Glycerophosphocholines	_	_	712052	1.00315e+06	826931	772176	876347	1.26497e+06	1.4725e+06	1.46123e+06	1.67009e+06	1.45458e+06	755101	891830	768143	811828	1.29695e+06	1.12931e+06	1.32391e+06	1.17213e+06	1.40131e+06	981627	765465	888567	942503	822982	855342	1.03e+06	1.1558e+06	943947	1.19587e+06	1.28647e+06	808569	905967	794501	869226	904632	1.13912e+06	984464	839626	1.00935e+06
942	P/N	349.202	4.30534	350.209	C20H30O5	15-Keto-prostaglandinE2	Lipids: Fatty Acyls	Eicosanoids	_	_	1.25773e+07	1.58219e+07	1.69962e+07	1.25568e+07	1.12554e+07	2.35268e+07	1.14232e+07	1.84087e+07	8.52932e+06	1.39625e+07	1.46379e+07	1.5567e+07	1.537e+07	1.07758e+07	2.47543e+07	2.25198e+07	2.39503e+07	2.70978e+07	2.32495e+07	1.38416e+07	1.24177e+07	1.78541e+07	1.78577e+07	1.53863e+07	1.33391e+07	2.09943e+07	1.78923e+07	2.25318e+07	1.74632e+07	2.49531e+07	1.0658e+07	1.8246e+07	1.62773e+07	9.85507e+06	1.141e+07	1.61129e+07	1.63981e+07	1.84543e+07	1.54195e+07
943	P/N	349.202	4.30534	350.209	C20H30O5	15-Keto-prostaglandinE2	Lipids: Fatty Acyls	Eicosanoids	_	_	1.25383e+07	1.57342e+07	1.69055e+07	1.25142e+07	1.16457e+07	2.35771e+07	1.14547e+07	1.83628e+07	8.58983e+06	1.40531e+07	1.45527e+07	1.55225e+07	1.50056e+07	1.08487e+07	2.48062e+07	2.25008e+07	2.39244e+07	2.71652e+07	2.32872e+07	1.37731e+07	1.2468e+07	1.77892e+07	1.77407e+07	1.53321e+07	1.36711e+07	2.09484e+07	1.79883e+07	2.25536e+07	1.79167e+07	2.50158e+07	1.07742e+07	1.83115e+07	1.63409e+07	9.96232e+06	1.14846e+07	1.60781e+07	1.6382e+07	1.84097e+07	1.53703e+07
788	P/N	277.216	3.88816	276.209	C18H28O2	[FA (18:4)] 6Z,9Z,12Z,15Z-octadecatetraenoic acid	Lipids: Fatty Acyls	Fatty Acids and Conjugates	_	Fatty Acyls	682603	735353	858247	1.27656e+06	1.53621e+06	810591	410937	1.47226e+06	885688	588423	772013	666216	936939	602563	941423	1.33262e+06	1.28294e+06	1.37206e+06	1.28422e+06	1.01648e+06	938086	819714	1.61395e+06	1.16761e+06	1.39625e+06	1.10159e+06	1.11077e+06	1.0695e+06	986876	1.30564e+06	1.1231e+06	1.62474e+06	2.09801e+06	661647	1.73812e+06	1.58982e+06	1.70302e+06	2.07248e+06	1.06206e+06
201	N	124.964	4.81485	125.972	CH3O5P	Formyl phosphate	Carbohydrate Metabolism	Glyoxylate and dicarboxylate metabolism	_	_	828688	1.3412e+06	1.40389e+06	1.4191e+06	1.38719e+06	1.16532e+06	1.2606e+06	1.5794e+06	1.27082e+06	1.38548e+06	1.15048e+06	1.46197e+06	1.3836e+06	1.31521e+06	1.39522e+06	1.15691e+06	1.56185e+06	1.67132e+06	1.48167e+06	1.46829e+06	1.10404e+06	1.32338e+06	1.40567e+06	1.33143e+06	1.26807e+06	1.47803e+06	1.48167e+06	1.37527e+06	1.66149e+06	1.61336e+06	1.09778e+06	1.36275e+06	1.39843e+06	1.03971e+06	1.22972e+06	1.35168e+06	1.42e+06	1.60355e+06	1.48312e+06
203	N	125.001	4.79076	126.008	C2H7O4P	2-Hydroxyethylphosphonate	Amino Acid Metabolism	Aminophosphonate metabolism	_	Metabolism of Other Amino Acids	1.54145e+07	2.43832e+07	2.56274e+07	2.50905e+07	2.44882e+07	2.16084e+07	2.3684e+07	2.89036e+07	2.51081e+07	2.6606e+07	2.10087e+07	2.61834e+07	2.60633e+07	2.24111e+07	2.73103e+07	2.32244e+07	2.87264e+07	3.32677e+07	3.03974e+07	2.6005e+07	2.0088e+07	2.46788e+07	2.75235e+07	2.46763e+07	2.44927e+07	2.67133e+07	2.71993e+07	2.72169e+07	3.0422e+07	2.90937e+07	2.04994e+07	2.56472e+07	2.85256e+07	2.05358e+07	2.39965e+07	2.68351e+07	2.82422e+07	3.06008e+07	2.89917e+07
868	N	311.223	3.98173	312.23	C18H32O4	[FA (18:2)] 9S-hydroperoxy-10E,12Z-octadecadienoic acid	Lipids: Fatty Acyls	Linoleic acid metabolism	_	Fatty Acyls	885101	874950	1.08438e+06	1.76572e+06	1.95028e+06	2.28928e+06	1.25488e+06	6.64895e+06	3.359e+06	1.89575e+06	1.19311e+06	756995	1.67248e+06	909669	3.08206e+06	2.53048e+06	3.79423e+06	3.26301e+06	3.60952e+06	1.91721e+06	1.45754e+06	1.22493e+06	2.4416e+06	2.48611e+06	2.4366e+06	2.60913e+06	3.20421e+06	2.35842e+06	1.72498e+06	2.89563e+06	1.74043e+06	2.76448e+06	4.22133e+06	1.16287e+06	3.02838e+06	3.15472e+06	3.68273e+06	3.22417e+06	1.72539e+06
191	P	125	14.2369	123.993	C2H5O4P	Phosphonoacetaldehyde	Amino Acid Metabolism	Aminophosphonate metabolism	1	Metabolism of Other Amino Acids	1.27041e+06	1.4838e+06	1.96035e+06	1.62654e+06	2.40052e+06	2.53166e+06	2.37382e+06	3.29311e+06	3.08714e+06	1.32425e+06	2.3564e+06	1.53196e+06	1.69808e+06	2.80437e+06	2.55303e+06	2.04695e+06	2.49926e+06	3.39273e+06	3.85225e+06	2.83618e+06	2.17625e+06	2.51151e+06	1.60965e+06	2.80344e+06	3.12858e+06	2.33501e+06	2.75211e+06	3.13478e+06	3.93421e+06	3.76767e+06	2.269e+06	2.10951e+06	2.83097e+06	2.68404e+06	2.83616e+06	2.47907e+06	2.31468e+06	3.51867e+06	3.43896e+06
454	N	167.011	4.81277	168.019	C4H9O5P	Butanoylphosphate	Carbohydrate Metabolism	Butanoate metabolism	_	Carbohydrate Metabolism	1.65433e+06	2.02379e+06	1.72644e+06	1.79928e+06	1.81397e+06	1.96652e+06	1.89454e+06	1.78571e+06	1.64601e+06	1.85817e+06	1.91095e+06	2.20012e+06	1.74519e+06	1.67891e+06	1.89069e+06	1.95695e+06	2.17581e+06	2.12443e+06	1.93079e+06	2.00211e+06	1.83257e+06	1.81796e+06	1.7224e+06	1.69725e+06	1.7758e+06	2.29816e+06	2.02454e+06	1.73731e+06	2.07589e+06	2.00346e+06	1.88952e+06	1.74804e+06	1.72689e+06	1.49347e+06	1.67861e+06	2.19245e+06	2.04112e+06	2.01244e+06	1.9753e+06
758	N	259.243	3.78858	260.25	C19H32	Androstane	Lipids: Sterol lipids	Steroids	_	Sterols	1.72298e+06	2.65838e+06	2.00519e+06	1.72393e+06	2.37054e+06	1.263e+06	2.54487e+06	3.14563e+06	2.72465e+06	1.49243e+06	1.27307e+06	2.90584e+06	1.95253e+06	1.86966e+06	3.05106e+06	1.93257e+06	1.75039e+06	1.11497e+06	2.6403e+06	1.90611e+06	1.3699e+06	2.23732e+06	1.40134e+06	1.70226e+06	1.6596e+06	1.34595e+06	1.70261e+06	2.01792e+06	2.48095e+06	1.7269e+06	1.38135e+06	1.69855e+06	1.2083e+06	1.37501e+06	815305	1.56823e+06	1.2603e+06	1.57945e+06	2.17959e+06
610	N	205.123	3.93372	206.131	C13H18O2	Ibuprofen	Xenobiotics Drugs etc	_	Membrane (Predicted from LogP)	Aromatic Acids	1.71487e+06	2.07327e+06	1.59971e+06	1.71999e+06	1.94724e+06	2.13094e+06	1.61412e+06	2.48407e+06	1.31085e+06	1.79622e+06	1.4779e+06	1.80354e+06	1.87629e+06	1.4175e+06	3.44122e+06	2.42303e+06	2.61809e+06	2.23903e+06	2.90339e+06	1.72082e+06	1.89225e+06	2.36416e+06	2.06192e+06	1.99072e+06	1.88998e+06	2.08286e+06	2.28038e+06	2.41356e+06	2.22705e+06	2.54185e+06	1.39645e+06	2.91388e+06	1.85477e+06	1.28666e+06	1.35223e+06	2.11975e+06	2.34928e+06	2.29495e+06	1.93249e+06
370	P/N	151.112	4.04442	150.104	C10H14O	[PR] Perillyl aldehyde	Lipids: Prenols	Limonene and pinene degradation	_	Prenols	1.92458e+06	2.91534e+06	2.71436e+06	2.28787e+06	2.43401e+06	2.10688e+06	1.87383e+06	2.83522e+06	2.07579e+06	2.33759e+06	2.20534e+06	2.68655e+06	2.6658e+06	1.84902e+06	2.16791e+06	2.19103e+06	2.84755e+06	3.37836e+06	2.64925e+06	2.22798e+06	2.18441e+06	2.83208e+06	2.97164e+06	2.44601e+06	2.17259e+06	3.08553e+06	2.25716e+06	3.25307e+06	2.26533e+06	2.8912e+06	1.80647e+06	2.78298e+06	2.63383e+06	1.63096e+06	2.11538e+06	2.37505e+06	2.89491e+06	3.99445e+06	2.38047e+06
831	N	295.228	3.91837	296.235	C18H32O3	[FA hydroxy(18:2)] 9S-hydroxy-10E,12Z-octadecadienoic acid	Lipids: Fatty Acyls	Linoleic acid metabolism	_	Fatty Acyls	4.22625e+06	4.65029e+06	5.02394e+06	6.51048e+06	1.01048e+07	6.2629e+06	3.85328e+06	1.12034e+07	6.41419e+06	5.15436e+06	4.98222e+06	3.79881e+06	6.00331e+06	5.55635e+06	1.39097e+07	1.17425e+07	1.11713e+07	1.13359e+07	1.47951e+07	7.8843e+06	6.0965e+06	6.4427e+06	9.48848e+06	8.59278e+06	1.19764e+07	8.80047e+06	8.02394e+06	1.05644e+07	8.1076e+06	1.40668e+07	8.00816e+06	9.49992e+06	1.48396e+07	4.62364e+06	9.42941e+06	1.21774e+07	1.13382e+07	8.7531e+06	8.32925e+06
78	P	101.06	13.9776	100.052	C5H8O2	Tiglic acid	Lipids: Fatty Acyls	Fatty Acids and Conjugates	_	Fatty Acids	448220	587664	579706	521643	530434	913324	698214	469130	649464	650667	386208	499864	545071	427758	499506	407164	364194	634939	435969	527621	433496	405438	456857	408943	459269	525764	401905	493859	544689	497332	393723	407526	379861	510686	576797	432769	428126	617625	531056
713	N	243.063	11.7194	244.07	C9H12N2O6	Uridine	Nucleotide Metabolism	Pyrimidine metabolism	Cytoplasm (Predicted from LogP), Extracellular, lysosome, mitochondria, nucleus	Nucleoside Analogues	1.41526e+06	1.6084e+06	97207.3	126839	837813	2.16143e+06	2.16067e+06	229432	340276	1.87486e+06	1.43661e+06	1.25106e+06	117623	164312	745366	2.12338e+06	1.76525e+06	202928	184198	262632	1.22276e+06	1.22281e+06	93356	126136	285951	1.81469e+06	1.72695e+06	204990	173315	395567	1.41081e+06	1.3182e+06	104301	105667	145786	1.48852e+06	1.58636e+06	149996	167403
1118	P/N	482.324	4.94371	481.317	C23H48NO7P	[PC (15:0)] 1-pentadecanoyl-sn-glycero-3-phosphocholine	Lipids: Glycerophospholipids	Glycerophosphocholines	_	Glycerophospholipids	4.17929e+07	3.68776e+07	4.06064e+07	2.77531e+07	3.26842e+07	5.98287e+07	6.13152e+07	5.33043e+07	4.25975e+07	5.53411e+07	3.66099e+07	4.26754e+07	4.19589e+07	3.17703e+07	5.06736e+07	4.56107e+07	5.34538e+07	5.77606e+07	4.44853e+07	4.18109e+07	3.45482e+07	3.54961e+07	4.68528e+07	4.11915e+07	3.87257e+07	4.99307e+07	4.786e+07	4.84786e+07	5.19768e+07	5.22129e+07	3.66887e+07	4.16829e+07	5.03421e+07	3.74609e+07	4.68139e+07	4.90226e+07	5.07005e+07	5.17637e+07	4.97361e+07
111	P	107.086	4.03848	106.078	C8H10	p-Xylene	Xenobiotics Biodegradation and Metabolism	Toluene and xylene degradation	_	Xenobiotics metabolism	1.32092e+06	1.54663e+06	1.91641e+06	1.5252e+06	1.46237e+06	1.86835e+06	1.28041e+06	2.15823e+06	1.45272e+06	1.59513e+06	1.43383e+06	1.66708e+06	1.85533e+06	1.2807e+06	2.03369e+06	2.14828e+06	2.03677e+06	2.38058e+06	2.15695e+06	882419	1.4312e+06	1.90942e+06	1.34203e+06	1.75111e+06	1.14819e+06	2.06045e+06	1.53995e+06	2.45679e+06	1.25667e+06	2.41315e+06	1.27436e+06	2.06638e+06	2.15687e+06	1.21897e+06	1.46992e+06	1.70842e+06	1.89314e+06	2.26211e+06	1.80342e+06
453	N	166.975	4.82013	167.982	C3H5O6P	Phosphoenolpyruvate	Carbohydrate Metabolism	Glycolysis / Gluconeogenesis__Citrate cycle (TCA cycle)__Phenylalanine, tyrosine and tryptophan biosynthesis__Aminophosphonate metabolism__Pyruvate metabolism__Carbon fixation__Reductive carboxylate cycle (CO2 fixation)	_	_	472044	713605	588727	608848	599160	646624	712139	473770	542625	650594	631744	740063	532926	559255	604773	672056	752806	612491	600248	667409	600634	698353	577567	518105	595211	777727	758644	517032	665607	668131	650923	624106	536775	524575	598228	787097	745757	600121	604941
102	P/N	104.071	14.9539	103.063	C4H9NO2	4-Aminobutanoate	Amino Acid Metabolism	Arginine and proline metabolism__Glutamate metabolism__beta-Alanine metabolism__Butanoate metabolism	_	_	1.73154e+07	1.8462e+07	2.1155e+07	1.29368e+07	1.95465e+07	3.59411e+07	2.63551e+07	3.22931e+07	2.76777e+07	3.07506e+07	2.04882e+07	2.06487e+07	2.34211e+07	1.54471e+07	3.50644e+07	2.42539e+07	2.93671e+07	3.71978e+07	3.35503e+07	2.28531e+07	2.0738e+07	2.26434e+07	2.10776e+07	1.65876e+07	2.04146e+07	2.60079e+07	1.713e+07	2.36859e+07	2.2579e+07	2.20418e+07	1.56601e+07	2.09154e+07	2.3232e+07	2.05895e+07	1.98564e+07	1.9658e+07	1.59873e+07	3.188e+07	2.15902e+07
1164	P/N	510.356	4.72861	509.348	C25H52NO7P	LysoPC(17:0)	Lipids: Glycerophospholipids	Glycerophosphocholines	_	Phospholipids	7.87502e+07	6.86193e+07	6.88526e+07	6.51372e+07	6.45623e+07	6.75954e+07	6.95066e+07	7.34872e+07	5.45773e+07	6.01565e+07	7.52975e+07	6.78979e+07	6.93899e+07	4.69744e+07	5.12024e+07	6.05553e+07	6.24017e+07	6.76679e+07	5.95193e+07	6.95522e+07	6.4429e+07	6.39917e+07	7.31203e+07	5.57636e+07	6.45196e+07	6.9035e+07	5.92441e+07	6.56067e+07	6.27422e+07	6.00472e+07	5.99068e+07	7.42466e+07	8.09884e+07	4.58452e+07	6.4557e+07	7.70291e+07	7.47157e+07	8.55777e+07	6.87275e+07
384	N	153.031	11.7427	154.038	C6H6N2O3	Imidazol-5-yl-pyruvate	Amino Acid Metabolism	Histidine metabolism	_	Amino Acid Metabolism	1.40718e+06	1.92485e+06	275504	325820	1.00747e+06	2.26143e+06	2.43849e+06	651694	1.00334e+06	2.18334e+06	1.52858e+06	1.4324e+06	306048	474241	1.05872e+06	2.29709e+06	1.94632e+06	574150	558452	414740	1.37403e+06	1.42416e+06	281991	379173	429194	2.0233e+06	1.93058e+06	603696	486282	818086	1.51727e+06	1.63162e+06	328018	314509	337820	1.61667e+06	1.7395e+06	449933	419867
103	P	105.07	4.03902	104.063	C8H8	Styrene	Xenobiotics Biodegradation and Metabolism	Ethylbenzene degradation__Styrene degradation	_	Xenobiotics Biodegradation and Metabolism	1.47251e+06	2.01301e+06	2.23721e+06	1.73508e+06	956421	2.19659e+06	1.46196e+06	2.47439e+06	860500	1.8594e+06	1.81141e+06	2.17729e+06	2.05609e+06	1.52467e+06	2.44068e+06	2.2051e+06	2.23055e+06	2.94679e+06	1.62516e+06	1.66691e+06	1.65866e+06	2.05141e+06	2.59404e+06	1.89598e+06	1.95523e+06	2.37654e+06	1.79179e+06	2.97423e+06	2.10392e+06	1.7405e+06	1.49771e+06	2.25721e+06	2.46625e+06	1.45967e+06	1.60685e+06	2.00785e+06	2.16147e+06	2.96045e+06	1.12029e+06
138	P	114.055	8.90996	113.048	C5H7NO2	(S)-1-Pyrroline-5-carboxylate	Amino Acid Metabolism	Glutamate metabolism__Arginine and proline metabolism	_	Amino Acid	1.32279e+06	2.15555e+06	1.37922e+06	1.04864e+06	1.03711e+06	2.01921e+06	2.26019e+06	2.02409e+06	2.701e+06	1.98687e+06	1.35126e+06	1.6474e+06	1.40573e+06	1.79103e+06	3.20845e+06	2.79001e+06	2.66722e+06	3.23369e+06	3.3818e+06	1.41562e+06	1.26685e+06	2.36622e+06	1.70183e+06	1.34141e+06	1.71209e+06	1.89462e+06	2.21436e+06	2.6862e+06	2.23691e+06	3.04114e+06	1.2994e+06	2.764e+06	1.49586e+06	1.44499e+06	1.5133e+06	1.51584e+06	2.03673e+06	1.79249e+06	2.03548e+06
935	P/N	349.201	4.45243	348.194	C20H28O5	Gibberellin A53	Biosynthesis of Secondary Metabolites	Diterpenoid biosynthesis	_	Biosyn of Secondary Metabolites	9.14133e+06	1.10655e+07	1.40853e+07	1.1166e+07	1.00519e+07	1.09055e+07	5.87586e+06	1.2811e+07	7.8682e+06	9.58889e+06	1.11656e+07	1.17429e+07	1.30572e+07	9.29492e+06	1.17023e+07	1.05052e+07	1.28033e+07	1.68033e+07	1.38936e+07	1.01336e+07	9.3583e+06	1.25643e+07	1.47129e+07	1.27435e+07	9.92194e+06	1.41461e+07	1.03182e+07	1.56743e+07	1.12571e+07	1.41692e+07	7.50361e+06	1.27399e+07	1.17076e+07	7.88557e+06	8.69242e+06	9.76855e+06	1.08555e+07	1.41502e+07	1.01124e+07
146	P	115.05	11.6224	114.043	C4H6N2O2	5,6-Dihydrouracil	Nucleotide Metabolism	Pyrimidine metabolism__beta-Alanine metabolism__Pantothenate and CoA biosynthesis	_	_	1.69717e+06	2.16352e+06	1.73519e+06	1.2678e+06	1.20516e+06	1.24864e+06	1.58491e+06	2.05859e+06	3.06108e+06	3.25179e+06	1.5007e+06	1.51955e+06	2.23813e+06	1.52138e+06	2.91188e+06	2.63803e+06	2.13396e+06	2.88138e+06	2.53139e+06	1.48517e+06	1.45929e+06	1.92033e+06	1.81845e+06	1.96782e+06	1.72879e+06	1.90175e+06	2.27517e+06	2.63491e+06	1.69048e+06	3.23818e+06	1.79442e+06	2.15059e+06	2.40312e+06	2.24078e+06	2.1705e+06	2.36171e+06	2.96095e+06	2.33552e+06	1.91946e+06
362	P	150.058	7.34049	149.051	C5H11NO2S	L-Methionine	Amino Acid Metabolism	Methionine metabolism	Cytoplasm (Predicted from LogP), Extracellular	Amino Acids	598497	880372	681595	654641	514544	4.31036e+06	2.17075e+06	4.16029e+06	2.52087e+06	2.75316e+06	766175	725698	845262	1.05719e+06	2.60187e+06	3.84226e+06	2.08772e+06	3.33076e+06	2.46184e+06	750719	708770	922092	799475	933010	709648	1.64026e+06	1.31317e+06	2.28043e+06	1.54788e+06	1.41928e+06	971034	1.02698e+06	870738	740686	666873	880139	906284	1.35327e+06	919376
29	P	84.0808	11.6587	83.0735	C5H9N	Piperideine	Amino Acid Metabolism	Lysine degradation__Alkaloid biosynthesis II	_	_	895374	747816	840615	924298	1.47191e+06	2.68634e+06	2.94861e+06	2.24426e+06	2.79489e+06	3.60888e+06	1.03374e+06	945381	1.04663e+06	1.16768e+06	2.3295e+06	1.76025e+06	2.16965e+06	1.36638e+06	2.14214e+06	1.31147e+06	1.03056e+06	1.09261e+06	1.02687e+06	1.34036e+06	1.20311e+06	1.54026e+06	1.93221e+06	1.48375e+06	1.95221e+06	2.13941e+06	1.10383e+06	1.25634e+06	1.44546e+06	1.67909e+06	1.52489e+06	1.37616e+06	1.56709e+06	1.39332e+06	1.76947e+06
1110	N	476.279	4.77243	477.286	C23H44NO7P	LysoPE(0:0/18:2(9Z,12Z))	Lipids: Glycerophospholipids	Glycerophosphoethanolamines	Membrane	Phospholipids	1.54351e+06	596593	917001	1.01834e+06	1.25284e+06	2.24231e+06	2.52234e+06	2.43344e+06	1.21844e+06	1.82702e+06	1.56269e+06	1.19998e+06	1.22525e+06	1.29253e+06	2.60539e+06	1.47791e+06	1.71696e+06	1.51592e+06	1.41419e+06	1.69071e+06	1.10125e+06	1.7341e+06	1.34392e+06	1.65283e+06	2.36383e+06	2.43019e+06	2.18807e+06	1.968e+06	1.83018e+06	2.77124e+06	2.32586e+06	1.21475e+06	1.38282e+06	2.09449e+06	2.01072e+06	2.55543e+06	1.82848e+06	1.83352e+06	2.11786e+06
227	P	130.086	11.5854	129.079	C6H11NO2	L-Pipecolate	Amino Acid Metabolism	Lysine degradation__Alkaloid biosynthesis II	_	_	3.35413e+06	3.49059e+06	3.28863e+06	3.63302e+06	4.70629e+06	7.91499e+06	7.93689e+06	6.39037e+06	9.40094e+06	1.18968e+07	3.86974e+06	4.29928e+06	4.0697e+06	4.12676e+06	8.74474e+06	5.77287e+06	6.22694e+06	4.71108e+06	7.37498e+06	4.96236e+06	3.47498e+06	3.75697e+06	4.07597e+06	4.89287e+06	4.99153e+06	5.03732e+06	5.4274e+06	4.82743e+06	6.99436e+06	7.94923e+06	3.7478e+06	4.45831e+06	4.74709e+06	5.622e+06	5.41838e+06	4.77489e+06	4.39427e+06	4.72657e+06	6.21684e+06
251	P	133.061	11.6266	132.053	C4H8N2O3	L-Asparagine	Amino Acid Metabolism	Alanine and aspartate metabolism__Tetracycline biosynthesis__Cyanoamino acid metabolism__Nitrogen metabolism	Cytoplasm, Extracellular, mitochondria	Amino Acids	1.70432e+06	2.18682e+06	1.58542e+06	1.24941e+06	1.15298e+06	1.26655e+06	1.63716e+06	1.95759e+06	2.89178e+06	3.19793e+06	1.5431e+06	1.48384e+06	2.08455e+06	1.44226e+06	2.75238e+06	2.60333e+06	2.16712e+06	2.70922e+06	2.43442e+06	1.40636e+06	1.43848e+06	1.92988e+06	1.64906e+06	1.85396e+06	1.57203e+06	1.89933e+06	2.28867e+06	2.26684e+06	1.5463e+06	3.11601e+06	1.81151e+06	2.15979e+06	2.16346e+06	2.15797e+06	2.11752e+06	2.4135e+06	2.86966e+06	2.09658e+06	1.74322e+06
1051	P	419.315	12.3604	418.308	C26H42O4	[ST (3:0)] (5Z,7E)-(1S,3R,24R)-22-oxa-9,10-seco-5,7,10(19)-cholestatriene-1,3,24-triol	Lipids: Sterol lipids	Secosteroids	_	Sterols	1.28701e+07	1.29625e+07	1.58707e+07	7.01605e+06	1.20985e+07	1.24511e+07	1.39074e+07	5.11012e+06	4.28097e+06	8.38241e+06	1.42992e+07	1.42313e+07	8.5451e+06	1.51911e+07	4.39715e+06	1.30154e+07	1.41985e+07	4.96914e+06	4.28157e+06	9.43462e+06	1.4157e+07	1.54475e+07	1.07839e+07	6.80104e+06	9.80508e+06	4.12197e+06	1.52596e+07	9.27294e+06	7.93867e+06	4.79469e+06	7.85183e+06	7.30161e+06	1.57363e+07	1.027e+07	9.46169e+06	1.446e+07	4.08505e+06	6.30022e+06	1.62216e+07
903	P	333.206	4.33034	332.199	C20H28O4	Gibberellin A12	Biosynthesis of Secondary Metabolites	Diterpenoid biosynthesis	_	Biosyn of Secondary Metabolites	1.54143e+07	2.23468e+07	2.36782e+07	1.96045e+07	2.05698e+07	1.70354e+07	1.21633e+07	2.15741e+07	1.56732e+07	1.73018e+07	1.85695e+07	2.28691e+07	2.16257e+07	1.57158e+07	1.78527e+07	1.64048e+07	2.15046e+07	2.60679e+07	1.99376e+07	1.81331e+07	1.74897e+07	2.38768e+07	2.41266e+07	2.14698e+07	1.80184e+07	2.20338e+07	1.62936e+07	2.395e+07	1.90686e+07	2.1994e+07	1.40485e+07	2.24935e+07	2.0331e+07	1.33385e+07	1.56851e+07	1.64936e+07	1.8361e+07	2.47829e+07	1.81605e+07
322	P	145.108	29.3187	144.101	C5H12N4O	4-Guanidinobutanamide	Amino Acid Metabolism	Arginine and proline metabolism	1	Amino Acid Metabolism	746960	734131	562405	421170	766909	1.69714e+06	923531	811857	942568	971720	814052	613440	754260	520283	1.36041e+06	1.05706e+06	1.04378e+06	1.69571e+06	1.31335e+06	840173	1.06314e+06	910958	750287	644154	579559	1.00929e+06	677107	810574	810642	879917	459195	788496	869834	642441	976459	737966	627620	1.32695e+06	580028
809	N	283.264	4.64189	284.272	C18H36O2	Octadecanoic acid	Lipid Metabolism	Fatty acid biosynthesis__Biosynthesis of unsaturated fatty acids	_	_	5.54242e+06	6.97579e+06	4.96165e+06	6.76398e+06	8.49335e+06	4.16241e+06	5.44974e+06	5.90851e+06	5.6087e+06	3.95098e+06	5.93433e+06	6.15588e+06	6.35032e+06	6.11266e+06	7.25572e+06	5.77298e+06	6.50812e+06	5.96306e+06	7.68947e+06	6.88689e+06	6.32452e+06	6.26308e+06	5.95103e+06	6.21156e+06	7.5458e+06	7.27278e+06	6.2795e+06	5.28293e+06	6.75088e+06	7.27616e+06	5.73567e+06	7.71005e+06	6.36709e+06	6.19745e+06	6.07261e+06	7.34823e+06	6.28182e+06	7.12967e+06	6.19743e+06
580	N	195.139	3.91262	196.146	C12H20O2	(1S,2R,4S)-(-)-Bornyl acetate	Lipids: Prenols	Isoprenoids	_	Prenols	1.12546e+06	1.2894e+06	934269	1.24213e+06	1.46468e+06	1.15215e+06	1.04975e+06	1.72667e+06	912269	997191	1.04648e+06	1.01196e+06	1.23754e+06	821903	1.39381e+06	1.30017e+06	1.38376e+06	1.4732e+06	1.74209e+06	1.14208e+06	1.3144e+06	1.31474e+06	1.16214e+06	1.31477e+06	1.36018e+06	1.26749e+06	1.12825e+06	1.4601e+06	1.0271e+06	1.40411e+06	1.00479e+06	1.71816e+06	1.72917e+06	592171	1.06554e+06	1.41102e+06	1.35582e+06	1.40799e+06	1.11989e+06
1146	P/N	498.263	4.71431	499.27	C25H42NO7P	LysoPE(0:0/20:5(5Z,8Z,11Z,14Z,17Z))	Lipids: Glycerophospholipids	Glycerophosphoethanolamines	Membrane	Phospholipids	3.30939e+06	1.3455e+06	2.03523e+06	1.34284e+06	1.38657e+06	4.09173e+06	4.30881e+06	5.05042e+06	1.1953e+06	2.08037e+06	3.33265e+06	3.16776e+06	2.76992e+06	2.16669e+06	5.39801e+06	2.18892e+06	3.07936e+06	2.10079e+06	2.0172e+06	2.25325e+06	1.54915e+06	3.81681e+06	2.26927e+06	3.3422e+06	2.94002e+06	4.05476e+06	4.89652e+06	3.38863e+06	3.30713e+06	4.27721e+06	2.83554e+06	1.68437e+06	1.37418e+06	3.13292e+06	1.68525e+06	3.47531e+06	2.25096e+06	1.42938e+06	3.49214e+06
881	P/N	319.227	3.97776	318.219	C20H30O3	Leukotriene A4	Lipids: Fatty Acyls	Arachidonic acid metabolism	_	_	8.00861e+06	1.58545e+07	1.50302e+07	9.68051e+06	1.38646e+07	6.77025e+06	8.36153e+06	1.05544e+07	7.55892e+06	9.55713e+06	9.03338e+06	1.45902e+07	1.01502e+07	7.5372e+06	5.67857e+06	6.46626e+06	6.87415e+06	8.24163e+06	8.03312e+06	9.89398e+06	7.19246e+06	1.00934e+07	1.06732e+07	8.17071e+06	8.59503e+06	7.08245e+06	6.17395e+06	9.15367e+06	8.5576e+06	7.61602e+06	7.4434e+06	9.21147e+06	1.00278e+07	5.73655e+06	7.54529e+06	6.32291e+06	6.84498e+06	1.30419e+07	8.57074e+06
233	P	132.065	8.90777	131.058	C5H9NO3	L-Glutamate 5-semialdehyde	Amino Acid Metabolism	Arginine and proline metabolism	_	_	700113	1.10084e+06	718460	519737	539344	1.13893e+06	1.131e+06	761612	1.1528e+06	822464	691297	846063	674833	703361	1.4879e+06	1.52287e+06	1.37544e+06	1.19477e+06	1.58213e+06	709408	678545	1.20138e+06	755368	611596	848477	980281	1.15697e+06	1.20181e+06	1.04795e+06	1.42866e+06	783232	1.49757e+06	699582	726171	731452	778589	1.04777e+06	928682	869294
256	N	131.083	23.7723	132.09	C5H12N2O2	L-Ornithine	Amino Acid Metabolism	Arginine and proline metabolism__D-Arginine and D-ornithine metabolism__Glutathione metabolism	Cytoplasm (Predicted from LogP), Extracellular, mitochondria	Amino Acids	3.42833e+06	2.94835e+06	2.65078e+06	2.48083e+06	2.89669e+06	2.58568e+06	2.64907e+06	3.28944e+06	2.86758e+06	3.86134e+06	3.81626e+06	3.06039e+06	2.63678e+06	2.64297e+06	2.62767e+06	3.4389e+06	3.41493e+06	2.7028e+06	2.72667e+06	2.87995e+06	2.91859e+06	2.77853e+06	2.33457e+06	2.88698e+06	2.77171e+06	3.44139e+06	3.71225e+06	2.91426e+06	3.06477e+06	2.76884e+06	3.28213e+06	2.99806e+06	2.72021e+06	2.49908e+06	3.30786e+06	3.35634e+06	3.77722e+06	2.57194e+06	3.40116e+06
820	N	289.217	3.82482	290.225	C19H30O2	17beta-Hydroxyandrostan-3-one	Lipids: Sterol lipids	Androgen and estrogen metabolism	_	_	1.18651e+06	1.87142e+06	1.19486e+06	1.15028e+06	1.3727e+06	959087	1.13512e+06	1.75973e+06	951589	820301	1.0096e+06	1.39505e+06	1.03427e+06	981031	1.30988e+06	1.03e+06	1.13307e+06	964299	1.20418e+06	1.0664e+06	1.16654e+06	1.6272e+06	1.02209e+06	999521	1.02438e+06	918193	1.03028e+06	1.09247e+06	1.12727e+06	1.0993e+06	807064	1.34297e+06	878277	656159	535180	969935	827409	1.0074e+06	981104
824	P/N	295.227	3.88711	294.219	C18H30O3	[FA oxo(5:1/5:0/8:0)] (1S,2S)-3-oxo-2-(2'Z-pentenyl)-cyclopentaneoctanoic acid	Lipids: Fatty Acyls	Octadecanoids	_	Fatty Acyls	1.06718e+06	1.22003e+06	1.30174e+06	2.23581e+06	2.39803e+06	1.10822e+06	660785	2.24848e+06	1.43199e+06	1.09263e+06	1.33826e+06	1.02733e+06	1.42813e+06	877340	1.14645e+06	1.65975e+06	1.97251e+06	2.05661e+06	1.71049e+06	1.75409e+06	1.44014e+06	1.32404e+06	2.47093e+06	1.85498e+06	2.45669e+06	1.98673e+06	1.748e+06	1.76418e+06	1.59445e+06	2.01191e+06	1.9182e+06	2.86469e+06	3.52825e+06	1.10748e+06	3.22618e+06	2.09552e+06	2.36494e+06	3.50724e+06	1.63606e+06
624	P	213.123	11.5716	212.116	C10H16N2O3	Pro-Pro	Peptide(di-)	Nonpolar peptide	_	_	451897	1.317e+06	1.03713e+06	182811	353855	4.79132e+06	1.96918e+06	1.97603e+06	615835	3.34529e+06	790359	371416	1.02282e+06	287412	2.94236e+06	2.04759e+06	745651	8.512e+06	4.23724e+06	876533	298977	186321	546839	320563	200069	630691	189128	928735	501748	421415	163664	413776	1.06264e+06	454970	578778	449889	279735	880091	443732
479	P	175.071	11.5122	174.064	C6H10N2O4	N-Formimino-L-glutamate	Amino Acid Metabolism	Histidine metabolism	_	_	230291	361946	425574	312202	184678	548472	1.46251e+06	513097	700993	1.09132e+06	255620	497414	466604	409615	393778	309173	525548	599295	200248	325550	404095	604677	516613	692245	732710	470098	1.03827e+06	663959	337427	716747	273026	475851	322361	388065	324391	341209	653541	364345	244841
849	N	303.233	3.78853	304.24	C20H32O2	[FA (20:4)] 5Z,8Z,11Z,14Z-eicosatetraenoic acid	Lipids: Fatty Acyls	Fatty Acids and Conjugates	_	Fatty Acyls	7.29868e+07	1.13612e+08	7.74498e+07	8.6749e+07	1.1295e+08	5.61065e+07	1.03661e+08	1.49547e+08	9.83819e+07	5.84043e+07	6.40166e+07	9.70181e+07	8.87563e+07	8.37108e+07	1.37637e+08	8.1538e+07	7.20275e+07	5.40335e+07	1.2111e+08	8.56389e+07	7.8744e+07	1.10866e+08	7.88071e+07	9.10252e+07	8.45634e+07	5.80168e+07	7.62588e+07	8.27457e+07	1.10689e+08	7.969e+07	6.60889e+07	9.39603e+07	6.45613e+07	6.6143e+07	4.04202e+07	7.0678e+07	5.59465e+07	6.6186e+07	9.89495e+07
541	P/N	188.092	11.0826	187.084	C8H13NO4	[FA hydroxy(4:0)] N-(3S-hydroxy-butanoyl)-homoserine lactone	Lipids: Fatty Acyls	Fatty amides	_	Fatty Acyls	1.92972e+07	5.89044e+06	2.46092e+07	1.20824e+07	3.18284e+06	6.93294e+06	1.00527e+07	1.21871e+07	1.60642e+07	1.13491e+07	1.06289e+07	3.60359e+07	1.47931e+07	6.59367e+07	1.42467e+07	1.38263e+07	1.19657e+07	2.603e+07	1.24454e+07	1.37332e+07	2.50727e+07	3.36063e+07	3.80043e+07	1.09768e+07	1.04782e+07	8.17124e+06	4.99497e+06	2.27811e+07	6.80139e+06	1.10669e+07	8.60994e+06	2.04202e+07	1.18789e+07	2.32299e+07	8.88282e+06	9.859e+06	7.89815e+06	3.11019e+07	1.44962e+07
144	P	114.091	5.45908	113.084	C6H11NO	epsilon-Caprolactam	Xenobiotics Biodegradation and Metabolism	Caprolactam degradation	_	Xenobiotics metabolism	1.71125e+08	2.13937e+08	1.38882e+08	1.19595e+08	1.83604e+08	3.17718e+08	3.43716e+08	2.26736e+08	2.27527e+08	2.39123e+08	1.53519e+08	1.68936e+08	1.26781e+08	9.35759e+07	1.98467e+08	2.07256e+08	1.53283e+08	1.86386e+08	2.03353e+08	1.37369e+08	1.43261e+08	1.51751e+08	9.3449e+07	9.98065e+07	1.3357e+08	1.65305e+08	1.07848e+08	1.77299e+08	1.38387e+08	1.57389e+08	1.66655e+08	1.61288e+08	9.98816e+07	1.04701e+08	1.16866e+08	1.22878e+08	8.31919e+07	1.75492e+08	1.22371e+08
176	P/N	118.051	14.1822	119.058	C4H9NO3	L-Threonine	Amino Acid Metabolism	Glycine, serine and threonine metabolism__Valine, leucine and isoleucine biosynthesis__Porphyrin and chlorophyll metabolism	_	_	2.79758e+06	2.49224e+06	3.85249e+06	2.74165e+06	3.33264e+06	2.83427e+06	2.04333e+06	2.98858e+06	2.90168e+06	3.58843e+06	2.54529e+06	3.02705e+06	3.47241e+06	3.54085e+06	2.86988e+06	2.42428e+06	2.22066e+06	3.28806e+06	3.1704e+06	3.5787e+06	2.92363e+06	3.21922e+06	3.14325e+06	3.09437e+06	3.17835e+06	2.90496e+06	2.53171e+06	3.21002e+06	3.2091e+06	2.50214e+06	2.0733e+06	2.71603e+06	3.30644e+06	3.91277e+06	2.21152e+06	2.94496e+06	2.31394e+06	3.2468e+06	3.99608e+06
257	P	133.101	4.01315	132.094	C10H12	Tetralin	Xenobiotics Biodegradation and Metabolism	1- and 2-Methylnaphthalene degradation	_	Xenobiotics Biodegradation and Metabolism	1.60948e+06	1.78138e+06	1.99321e+06	952370	1.55536e+06	1.90595e+06	1.36934e+06	2.23043e+06	802005	1.69564e+06	1.75845e+06	1.93996e+06	1.98703e+06	1.50605e+06	2.26025e+06	2.26203e+06	2.02308e+06	2.54071e+06	2.12628e+06	1.54267e+06	1.55718e+06	2.25766e+06	2.38703e+06	1.94923e+06	2.00486e+06	2.28774e+06	1.7509e+06	2.5041e+06	1.99457e+06	2.46357e+06	1.45495e+06	2.32901e+06	2.19898e+06	1.49282e+06	1.64388e+06	1.77385e+06	1.88506e+06	2.5704e+06	1.32804e+06
686	P	234.077	15.4105	233.069	C12H11NO4	2-Hydroxy-6-oxo-(2'-aminophenyl)-hexa-2,4-dienoate	Xenobiotics Biodegradation and Metabolism	Carbazole degradation	_	Xenobiotics metabolism	1.46079e+06	2.13138e+06	3.09598e+06	3.56282e+06	1.14119e+06	1.40746e+06	1.45522e+06	2.80199e+06	2.64643e+06	1.41024e+06	2.23483e+06	1.93713e+06	2.65308e+06	3.11614e+06	2.85592e+06	1.2203e+06	1.24643e+06	3.20181e+06	2.11346e+06	2.54698e+06	1.26344e+06	1.22393e+06	2.99289e+06	3.74387e+06	1.88638e+06	1.81989e+06	1.40647e+06	1.78676e+06	2.66582e+06	2.78343e+06	1.94933e+06	1.37804e+06	2.14667e+06	2.62846e+06	3.03998e+06	1.37686e+06	1.82996e+06	3.18575e+06	2.07474e+06
1348	P	794.57	4.06595	793.562	C45H80NO8P	PC(15:0/22:5(4Z,7Z,10Z,13Z,16Z))	Lipids: Glycerophospholipids	Glycerophosphocholines	Membrane	Phospholipids	1.21392e+07	8.55958e+06	9.04742e+06	6.45877e+06	7.71975e+06	7.59334e+06	7.20777e+06	7.25399e+06	4.84798e+06	5.06733e+06	9.98036e+06	9.41624e+06	7.35239e+06	8.4346e+06	1.05908e+07	7.93624e+06	7.80662e+06	5.79445e+06	5.64121e+06	8.50424e+06	9.795e+06	1.06198e+07	8.6835e+06	7.69994e+06	7.48017e+06	7.65531e+06	9.60649e+06	6.57985e+06	8.39182e+06	8.31569e+06	7.89643e+06	7.01046e+06	6.46482e+06	7.25934e+06	5.83409e+06	8.28541e+06	7.03513e+06	5.15893e+06	9.14349e+06
839	P/N	299.202	3.88621	300.209	C20H28O2	[PR] Tretinoin/All-Trans Retinoic Acid	Lipids: Prenols	Retinol metabolism	_	_	5.97153e+06	7.08245e+06	8.06595e+06	5.82609e+06	6.46812e+06	8.19374e+06	7.33073e+06	9.41415e+06	4.87159e+06	6.62457e+06	6.5385e+06	8.93413e+06	7.94833e+06	8.74598e+06	2.24395e+07	1.24542e+07	8.85081e+06	6.84092e+06	1.20746e+07	6.99328e+06	5.88468e+06	1.08018e+07	7.52266e+06	8.565e+06	7.77401e+06	6.80208e+06	7.83751e+06	1.28626e+07	9.87663e+06	1.3213e+07	6.06538e+06	7.93854e+06	5.5806e+06	5.84515e+06	3.81554e+06	5.88046e+06	5.17403e+06	5.78823e+06	9.09305e+06
1268	N	671.467	4.14479	672.473	C37H69O8P	[GP (16:0/18:2)] 1-hexadecanoyl-2-(9Z,12Z-octadecadienoyl)-sn-glycero-3-phosphate	Lipids: Glycerophospholipids	Glycerophosphates	_	Glycerophospholipids	608495	658017	669446	776454	780058	1.13345e+06	1.56739e+06	1.14885e+06	1.41399e+06	1.43553e+06	719500	746092	680736	859073	1.33292e+06	961437	1.12636e+06	1.11556e+06	1.13408e+06	973976	748523	847914	910694	1.01537e+06	1.00269e+06	859048	1.03794e+06	883811	967841	1.26243e+06	809023	801391	770743	827788	1.02064e+06	902132	832725	666616	952831
896	P	331.19	4.41507	330.183	C20H26O4	Gibberellin A15	Lipids: Prenols	Isoprenoids	_	Prenols	1.09827e+07	1.2586e+07	1.62465e+07	1.2696e+07	1.14083e+07	1.39202e+07	7.38395e+06	1.45042e+07	7.74584e+06	9.68369e+06	1.39863e+07	1.33149e+07	1.5577e+07	9.84022e+06	1.43122e+07	1.41559e+07	1.64304e+07	2.11365e+07	1.68874e+07	1.14222e+07	1.16636e+07	1.49392e+07	1.7008e+07	1.48144e+07	1.22296e+07	1.77459e+07	1.26944e+07	1.90206e+07	1.33808e+07	1.74879e+07	9.22209e+06	1.70106e+07	1.483e+07	9.35381e+06	1.11754e+07	1.21768e+07	1.27761e+07	1.45876e+07	1.17343e+07
139	P	114.055	11.3106	113.048	C5H7NO2	(S)-1-Pyrroline-5-carboxylate	Amino Acid Metabolism	Glutamate metabolism__Arginine and proline metabolism	_	Amino Acid	1.08933e+06	2.46055e+06	650841	3.296e+06	6.53783e+06	2.02378e+07	1.98203e+07	3.26881e+07	4.51286e+07	6.71951e+07	2.90432e+06	697258	777082	1.89335e+06	9.53369e+06	7.08687e+06	5.8083e+06	1.81216e+07	4.38303e+06	1.8351e+06	3.27673e+06	1.75467e+06	1.57553e+06	2.2784e+06	1.31835e+06	1.76471e+06	1.3989e+06	1.53501e+06	2.29866e+06	3.96963e+06	956537	2.08807e+06	884364	1.40159e+06	1.34788e+06	1.35777e+06	1.00824e+06	2.30027e+06	1.23092e+06
1312	P	752.523	4.13159	751.515	C42H74NO8P	[PC (14:0/20:5)] 1-tetradecanoyl-2-(5Z,8Z,11Z,14Z,17Z-eicosapentaenoyl)-sn-glycero-3-phosphocholine	Lipids: Glycerophospholipids	Glycerophosphocholines	_	Glycerophospholipids	4.3917e+06	2.58725e+06	3.96608e+06	2.27836e+06	1.86707e+06	4.9385e+06	4.29114e+06	4.03054e+06	1.67773e+06	2.61026e+06	3.1953e+06	4.00805e+06	3.5338e+06	4.7233e+06	6.66398e+06	4.40144e+06	4.59736e+06	4.23633e+06	3.4611e+06	3.27421e+06	3.28146e+06	4.58262e+06	4.15313e+06	4.95021e+06	3.29169e+06	3.15693e+06	5.44445e+06	4.05684e+06	5.30612e+06	5.1826e+06	2.56296e+06	3.06412e+06	3.15981e+06	4.49425e+06	2.63789e+06	3.45838e+06	2.85095e+06	1.90891e+06	5.91377e+06
38	N	85.0294	14.4211	86.0368	C4H6O2	Diacetyl	Carbohydrate Metabolism	Butanoate metabolism	Cytoplasm (Predicted from LogP)	Ketones	634520	1.09005e+06	1.32855e+06	1.80462e+06	1.10826e+06	715963	701977	1.46695e+06	866797	1.0677e+06	766452	905431	1.22017e+06	1.29212e+06	1.0454e+06	975840	1.07349e+06	1.76931e+06	1.37092e+06	1.06325e+06	906104	1.09244e+06	1.51452e+06	1.17528e+06	1.09712e+06	1.12539e+06	1.32953e+06	1.40128e+06	1.30807e+06	1.66427e+06	970473	1.13969e+06	1.3248e+06	1.57089e+06	1.17381e+06	970828	1.14749e+06	1.5485e+06	1.48387e+06
840	P/N	301.216	4.01201	300.209	C20H28O2	[PR] Tretinoin/All-Trans Retinoic Acid	Lipids: Prenols	Retinol metabolism	_	_	1.17403e+07	2.15087e+07	2.22052e+07	1.89111e+07	2.06202e+07	1.31706e+07	1.71824e+07	1.97749e+07	1.56817e+07	2.04866e+07	1.52948e+07	2.23828e+07	2.03522e+07	1.81195e+07	1.36784e+07	1.35973e+07	1.36917e+07	2.082e+07	1.6314e+07	1.79763e+07	1.45255e+07	2.12621e+07	2.07742e+07	1.71854e+07	1.95888e+07	1.50244e+07	1.3222e+07	2.20198e+07	1.73032e+07	1.83865e+07	1.76858e+07	1.76518e+07	2.00026e+07	1.48538e+07	1.4781e+07	1.16936e+07	1.48618e+07	2.71535e+07	1.67642e+07
750	P	259.169	4.05797	258.162	C17H22O2	[FA (17:3)] 5,8,11-heptadecatriynoic acid	Lipids: Fatty Acyls	Fatty Acids and Conjugates	_	Fatty Acyls	577267	748166	878455	646802	675992	768159	498838	841355	410084	584297	747888	930210	1.02114e+06	743461	1.23048e+06	1.01154e+06	900862	1.05481e+06	906362	679305	745882	1.26416e+06	1.16085e+06	1.00203e+06	942531	758554	707437	1.15967e+06	930798	1.18173e+06	591826	1.04354e+06	822220	628593	585166	727688	617836	819816	899929
108	P	106.05	16.6871	105.043	C3H7NO3	L-Serine	Amino Acid Metabolism	Glycine, serine and threonine metabolism__Methionine metabolism__Cysteine metabolism__Cyanoamino acid metabolism__Sphingolipid metabolism__Methane metabolism__Sulfur metabolism	Cytoplasm, Extracellular, mitochondria, peroxisome	Amino Acids	2.61188e+06	2.56672e+06	3.11343e+06	3.05186e+06	2.75972e+06	2.88681e+06	2.23062e+06	2.69887e+06	2.79085e+06	2.75095e+06	2.78283e+06	2.19065e+06	2.94134e+06	2.92023e+06	2.9153e+06	2.44649e+06	2.40921e+06	3.00083e+06	2.53155e+06	2.8075e+06	2.85121e+06	2.76057e+06	2.93859e+06	3.07148e+06	2.61211e+06	2.72761e+06	2.50396e+06	2.6483e+06	3.13664e+06	2.83566e+06	2.62105e+06	2.49316e+06	3.11405e+06	2.67122e+06	3.09147e+06	2.55189e+06	2.78501e+06	3.03797e+06	2.831e+06
334	N	144.067	14.3818	145.074	C6H11NO3	[FA oxo,amino(6:0)] 3-oxo-5S-amino-hexanoic acid	Amino Acid Metabolism	Lysine degradation	_	Fatty Acyls	984259	683713	790238	469174	587580	1.33345e+06	1.03579e+06	899981	1.01189e+06	841962	1.48834e+06	975368	1.24762e+06	611195	677217	1.91531e+06	1.91065e+06	1.34553e+06	2.57536e+06	659004	2.17548e+06	1.89414e+06	1.73718e+06	1.12861e+06	708934	1.93582e+06	1.91886e+06	1.38893e+06	2.2189e+06	1.15682e+06	1.66064e+06	2.32338e+06	1.3277e+06	1.80451e+06	720072	1.30319e+06	1.44203e+06	1.64936e+06	2.08303e+06
1116	N	479.278	4.93854	480.285	C23H45O8P	[GP (10:0)] 1,2-didecanoyl-sn-glycero-3-phosphate	Lipids: Glycerophospholipids	Glycerophosphates	_	Glycerophospholipids	458939	598869	576106	670171	605115	252796	59805.3	412551	216145	157642	576115	774633	1.05274e+06	591946	353496	422723	583380	792732	680202	779413	743292	672198	1.00913e+06	1.06895e+06	839579	718952	700039	801557	719027	506652	490476	974190	1.58105e+06	787500	1.00719e+06	874316	752020	1.45225e+06	929397
817	N	287.202	3.84078	288.209	C19H28O2	[ST hydrox] 3beta-hydroxyandrost-5-en-17-one	Lipids: Sterol lipids	Steroids	_	Sterols	2.17523e+06	2.66806e+06	1.71599e+06	2.38287e+06	3.16969e+06	2.22984e+06	1.92298e+06	2.77907e+06	1.41289e+06	1.66665e+06	2.50443e+06	1.99265e+06	1.8183e+06	1.56164e+06	2.4731e+06	2.0035e+06	2.16172e+06	1.98585e+06	2.19501e+06	2.14894e+06	3.10225e+06	2.92437e+06	2.07663e+06	1.809e+06	2.38222e+06	1.97473e+06	1.68589e+06	2.04205e+06	1.56976e+06	2.03613e+06	1.55857e+06	2.6574e+06	1.73777e+06	1.19421e+06	1.19031e+06	1.45235e+06	1.62561e+06	2.02996e+06	1.56242e+06
99	P	104.071	13.4121	103.063	C4H9NO2	4-Aminobutanoate	Amino Acid Metabolism	Arginine and proline metabolism__Glutamate metabolism__beta-Alanine metabolism__Butanoate metabolism	_	_	9.1601e+06	1.4562e+07	1.23118e+07	1.68092e+07	1.0454e+07	1.17518e+07	1.88487e+07	1.53078e+07	2.20673e+07	9.41238e+06	8.97891e+06	2.18154e+07	1.14113e+07	1.94482e+07	1.1684e+07	1.22149e+07	1.21053e+07	1.16446e+07	1.33975e+07	1.11738e+07	1.56613e+07	1.28358e+07	1.08357e+07	2.05321e+07	1.16729e+07	1.00588e+07	1.40848e+07	1.60959e+07	1.33132e+07	1.46824e+07	9.42922e+06	2.28922e+07	1.12198e+07	2.14355e+07	1.10892e+07	1.43336e+07	1.43272e+07	1.49779e+07	1.63181e+07
830	P	297.185	4.43322	296.178	C20H24O2	Ethynyl estradiol	Lipids: Sterol lipids	Steroids	_	_	4.66271e+06	5.3253e+06	7.46086e+06	5.39545e+06	4.86321e+06	8.4319e+06	4.1759e+06	7.6178e+06	3.26201e+06	5.54787e+06	5.59563e+06	5.89766e+06	7.2004e+06	4.86282e+06	9.14456e+06	7.62671e+06	7.83277e+06	1.11635e+07	8.46082e+06	5.04955e+06	5.02231e+06	7.13732e+06	8.36915e+06	6.45504e+06	6.2852e+06	6.99889e+06	5.78024e+06	9.42673e+06	7.27807e+06	9.80858e+06	4.69734e+06	7.46638e+06	7.78268e+06	4.73326e+06	5.53925e+06	5.3033e+06	5.33776e+06	7.2179e+06	6.26063e+06
1401	N	857.518	3.7407	858.526	C45H79O13P	PI(16:0/20:4(5Z,8Z,11Z,14Z))	Lipids: Glycerophospholipids	Glycerophosphoinositols	Membrane	Phospholipids	933639	735261	522422	858255	468510	2.89759e+06	7.332e+06	5.28783e+06	8.60405e+06	4.82018e+06	1.6522e+06	1.36107e+06	1.23286e+06	1.67452e+06	3.04967e+06	1.89213e+06	1.48518e+06	1.7278e+06	2.41752e+06	1.51142e+06	2.09416e+06	1.47112e+06	1.17542e+06	2.29129e+06	2.04768e+06	1.14245e+06	1.52493e+06	1.29439e+06	2.78493e+06	1.46864e+06	1.6294e+06	1.50392e+06	998180	2.37576e+06	1.17346e+06	1.21309e+06	909168	1.25554e+06	3.22534e+06
168	P/N	116.072	12.3863	117.079	C5H11NO2	L-Valine	Amino Acid Metabolism	Valine, leucine and isoleucine degradation__Valine, leucine and isoleucine biosynthesis__Penicillin and cephalosporin biosynthesis__Propanoate metabolism__Pantothenate and CoA biosynthesis	_	_	663859	369903	534971	423585	700564	682241	566240	549546	506220	524869	629484	650882	530694	604739	468282	801834	734289	504723	424734	628415	730453	651337	473819	586238	495353	582652	692142	591819	558392	475810	453428	448152	548822	556442	516903	607986	544722	419700	448401
1326	P	768.555	4.10575	767.547	C43H78NO8P	[PE (18:0/20:4)] 1-octadecanoyl-2-(5Z,8Z,11Z,14Z-eicosatetraenoyl)-sn-glycero-3-phosphoethanolamine	Lipids: Glycerophospholipids	Glycerophosphoethanolamines	_	Glycerophospholipids	4.85885e+06	4.42854e+06	3.78822e+06	3.03011e+06	4.02267e+06	3.97762e+06	5.98334e+06	4.65641e+06	3.93269e+06	3.37681e+06	4.24048e+06	4.56241e+06	3.08792e+06	4.42909e+06	4.27447e+06	3.59034e+06	3.50816e+06	2.80714e+06	3.00899e+06	4.12704e+06	4.12478e+06	4.20482e+06	3.25383e+06	4.08399e+06	3.59458e+06	3.09879e+06	4.03852e+06	2.69752e+06	3.77875e+06	3.60475e+06	3.47135e+06	3.06043e+06	2.66852e+06	3.56524e+06	2.84054e+06	3.48179e+06	3.16596e+06	2.04272e+06	4.04071e+06
338	P	146.117	12.7289	145.11	C7H15NO2	4-Trimethylammoniobutanoate	Amino Acid Metabolism	Lysine degradation	_	_	1.47863e+07	2.85104e+07	1.47163e+07	2.14935e+07	1.5119e+07	2.95269e+07	2.74113e+07	2.35817e+07	4.54741e+07	3.63503e+07	1.8799e+07	1.75817e+07	1.52962e+07	4.57633e+07	4.16217e+07	3.19292e+07	1.54171e+07	3.825e+07	3.49851e+07	1.65323e+07	1.56675e+07	1.84356e+07	1.36998e+07	3.48677e+07	1.86878e+07	1.56837e+07	9.80048e+06	2.79765e+07	2.12599e+07	2.92818e+07	1.94362e+07	1.90743e+07	1.66646e+07	2.63173e+07	1.34408e+07	1.25321e+07	8.77447e+06	2.87925e+07	1.64153e+07
1318	P	756.555	4.14121	755.547	C42H78NO8P	[PC (16:0/18:3)] 1-hexadecanoyl-2-(9Z,12Z,15Z-octadecatrienoyl)-sn-glycero-3-phosphocholine	Lipids: Glycerophospholipids	Glycerophosphocholines	_	Glycerophospholipids	1.26003e+07	1.21279e+07	1.05005e+07	9.56773e+06	1.2697e+07	1.64075e+07	1.58784e+07	1.24896e+07	1.40725e+07	1.71486e+07	1.00202e+07	1.23731e+07	7.78772e+06	1.08311e+07	1.72433e+07	1.31742e+07	1.23984e+07	1.2322e+07	1.17523e+07	1.21124e+07	1.11814e+07	9.73508e+06	1.14727e+07	1.07509e+07	1.21209e+07	1.05987e+07	1.20615e+07	9.91968e+06	1.21382e+07	1.65413e+07	1.16764e+07	1.02097e+07	1.28121e+07	9.97121e+06	1.35381e+07	1.14197e+07	1.03558e+07	8.41248e+06	1.19821e+07
193	N	123.045	4.3096	124.052	C7H8O2	o-Methoxyphenol	Xenobiotics Drugs etc	_	_	_	2.04069e+06	3.02504e+06	3.77124e+06	2.26089e+06	2.83276e+06	4.08381e+06	2.15249e+06	4.63145e+06	2.8863e+06	4.27954e+06	2.124e+06	3.22567e+06	6.34365e+06	2.31629e+06	4.35232e+06	4.19051e+06	4.74565e+06	6.09446e+06	4.90782e+06	4.64027e+06	1.83049e+06	2.70842e+06	1.08799e+07	2.22498e+06	2.87002e+06	4.51481e+06	3.77909e+06	9.3874e+06	3.34537e+06	5.36321e+06	1.89711e+06	4.17826e+06	7.41354e+06	1.84826e+06	1.44213e+07	4.16313e+06	5.03403e+06	5.07604e+06	1.00239e+07
835	P	299.201	4.05529	298.193	C20H26O2	[ST hydrox] 17alpha-hydroxy-19-norpregn-4-en-20-yn-3-one	Xenobiotics Drugs etc	Steroids	_	Sterols	1.36046e+07	1.70473e+07	2.42635e+07	1.51361e+07	1.57365e+07	2.16043e+07	1.41258e+07	2.32364e+07	1.05062e+07	1.74794e+07	1.60885e+07	2.144e+07	2.31049e+07	1.80294e+07	3.13036e+07	2.5806e+07	1.97637e+07	2.79813e+07	2.53472e+07	1.60798e+07	1.47589e+07	2.72243e+07	2.77486e+07	1.94504e+07	2.15242e+07	1.74592e+07	1.75208e+07	2.99526e+07	2.22949e+07	3.06421e+07	1.54648e+07	1.98073e+07	2.1091e+07	1.54147e+07	1.50753e+07	1.34364e+07	1.33913e+07	2.28446e+07	1.95192e+07
192	N	123.045	4.3096	124.052	C7H8O2	o-Methoxyphenol	Xenobiotics Drugs etc	_	_	_	2.03746e+06	3.0178e+06	3.97319e+06	2.65963e+06	2.82081e+06	3.4027e+06	2.13682e+06	4.05414e+06	2.87416e+06	4.85661e+06	2.1281e+06	3.4407e+06	6.69995e+06	2.31709e+06	3.95724e+06	4.15703e+06	3.48416e+06	5.4375e+06	4.39195e+06	4.92499e+06	1.81261e+06	2.6953e+06	1.13142e+07	2.22207e+06	3.14902e+06	4.48264e+06	2.75562e+06	9.56706e+06	3.23135e+06	5.34924e+06	1.89225e+06	4.40905e+06	7.76463e+06	2.09365e+06	1.47219e+07	3.24551e+06	6.33721e+06	5.40928e+06	1.01398e+07
66	N	96.9599	3.6984	97.9674	H2O4S	Sulfate	Nucleotide Metabolism	Purine metabolism__Cysteine metabolism__Sulfur metabolism	_	_	2.09588e+06	2.16199e+06	2.71875e+06	2.42543e+06	3.07028e+06	4.30687e+06	6.46012e+06	3.07071e+06	3.98903e+06	4.92419e+06	2.09592e+06	2.74036e+06	3.62172e+06	2.14008e+06	1.7659e+06	2.54009e+06	2.5933e+06	2.82032e+06	2.16589e+06	2.71833e+06	2.44059e+06	2.09989e+06	3.28741e+06	2.26664e+06	3.48352e+06	1.89932e+06	2.06657e+06	2.54441e+06	2.50577e+06	2.32098e+06	1.70213e+06	2.95632e+06	2.97611e+06	2.21338e+06	2.68436e+06	2.06671e+06	2.7285e+06	3.03669e+06	2.54351e+06
361	N	148.04	7.04964	149.048	C8H7NO2	5,6-Dihydroxyindole	Amino Acid Metabolism	Tyrosine metabolism	_	Indoles and Indole Derivatives	64987.1	208734	78771.8	15799.1	108997	5.57477e+06	2.06521e+07	4.60903e+06	7.83584e+06	1.00424e+07	23871.8	19820	75408.8	5003.46	2.51158e+06	892381	1.24805e+06	4.67214e+06	2.39111e+06	22138.9	31208.7	13673.5	27903.5	4462.17	11601.8	226929	270255	1.34762e+06	298449	831628	75053.1	62837.4	460888	6711.37	42464	96833.4	119247	121113	208921
387	P	156.065	8.48992	155.058	C7H9NO3	2-amino-5-methyl-muconate semialdehyde	Xenobiotics Biodegradation and Metabolism	4-nitrotoluene degradation II	_	_	303982	227752	241074	173360	619640	573229	610768	934172	815179	424038	367397	371060	468903	273138	577748	611053	608626	371095	470852	471779	598074	784986	376954	524290	546004	633140	416523	837366	488074	612506	425752	537734	531712	412356	373612	528881	447055	363095	444046
1049	P	419.315	6.28984	418.308	C26H42O4	[ST (3:0)] (5Z,7E)-(1S,3R,24R)-22-oxa-9,10-seco-5,7,10(19)-cholestatriene-1,3,24-triol	Lipids: Sterol lipids	Secosteroids	_	Sterols	1.19337e+07	9.44424e+06	1.22583e+07	1.16944e+07	1.22614e+07	8.56937e+06	1.11653e+07	6.61717e+06	1.02308e+07	1.10407e+07	1.18834e+07	1.31321e+07	9.94663e+06	1.20014e+07	1.0684e+07	1.12884e+07	1.08319e+07	7.4759e+06	1.06606e+07	9.8435e+06	1.17649e+07	1.28716e+07	1.23615e+07	1.22182e+07	1.32268e+07	1.09439e+07	1.12526e+07	7.60016e+06	1.16717e+07	1.01087e+07	1.18226e+07	7.42439e+06	7.59837e+06	1.1212e+07	8.5371e+06	8.28187e+06	1.03377e+07	8.12696e+06	1.17231e+07
1264	N	619.289	4.22842	620.296	C29H49O12P	[PI (20:4)] 1-(5Z,8Z,11Z,14Z-eicosatetraenoyl)-sn-glycero-3-phospho-(1'-myo-inositol)	Lipids: Glycerophospholipids	Glycerophosphoinositols	_	Glycerophospholipids	432401	472948	581406	428666	339852	1.19499e+06	2.01202e+06	1.56922e+06	1.5145e+06	1.17669e+06	477291	568538	647162	678123	1.91257e+06	1.52153e+06	1.28382e+06	1.05146e+06	1.27129e+06	466517	702443	876723	493682	1.00995e+06	690201	1.19788e+06	1.4334e+06	1.43541e+06	1.27701e+06	1.25625e+06	1.487e+06	621074	659149	1.26556e+06	411719	937555	1.01447e+06	732600	1.09829e+06
885	P	325.216	3.93819	324.209	C22H28O2	[FA (22:4)] 4,7,10,13-Docosatetraynoic acid	Lipids: Fatty Acyls	Fatty Acids and Conjugates	_	Fatty Acyls	4.803e+06	4.52283e+06	4.39946e+06	3.83797e+06	5.33085e+06	6.47017e+06	6.91619e+06	9.04905e+06	6.19412e+06	8.93832e+06	4.36702e+06	3.95287e+06	5.56299e+06	4.74996e+06	1.03935e+07	9.77113e+06	5.30483e+06	6.98841e+06	7.25163e+06	4.03243e+06	6.17192e+06	6.13088e+06	8.1109e+06	6.26668e+06	7.52997e+06	6.04054e+06	6.30713e+06	1.0556e+07	6.36846e+06	1.06845e+07	7.58087e+06	1.07344e+07	9.08119e+06	6.18909e+06	6.16436e+06	6.78344e+06	6.20304e+06	9.64159e+06	8.99624e+06
270	N	133.102	3.83647	134.11	C10H14	p-Cymene	Xenobiotics Biodegradation and Metabolism	Biphenyl degradation	_	Monoterpenes	1.07893e+06	1.21881e+06	896276	897107	1.1681e+06	1.22175e+06	1.00713e+06	1.7284e+06	842144	970290	1.08331e+06	905910	1.14795e+06	1.05963e+06	1.95831e+06	1.49375e+06	1.29291e+06	1.25189e+06	1.52499e+06	1.04251e+06	1.30485e+06	1.46719e+06	1.37277e+06	1.15757e+06	1.07608e+06	1.20485e+06	1.12392e+06	1.52003e+06	1.05205e+06	1.48832e+06	1.01212e+06	2.02409e+06	1.16049e+06	835305	837992	1.21203e+06	1.04211e+06	1.2062e+06	1.2264e+06
827	P	296.064	11.2689	295.057	C8H14N3O7P	Aminoimidazole ribotide	Nucleotide Metabolism	Purine metabolism__Thiamine metabolism	_	_	3.09027e+06	2.84587e+06	2.60287e+06	2.07167e+06	3.22009e+06	2.68849e+06	3.29785e+06	2.65027e+06	2.80445e+06	2.51707e+06	3.65971e+06	2.42655e+06	2.91021e+06	2.55839e+06	2.00739e+06	1.74654e+06	1.87474e+06	2.10752e+06	1.60209e+06	2.88902e+06	2.68037e+06	1.95587e+06	2.64753e+06	2.53981e+06	2.78502e+06	1.82542e+06	1.96524e+06	2.36609e+06	1.91998e+06	1.95056e+06	2.77067e+06	2.61224e+06	2.60476e+06	2.35114e+06	2.64841e+06	2.47709e+06	2.63243e+06	2.42917e+06	2.61404e+06
926	P/N	343.227	3.93343	342.219	C22H30O3	[FA (22:0/6:0)] 16,17-epoxy-docosa-4Z,7Z,10Z,12E,14E,19Z-hexaenoic acid	Lipids: Fatty Acyls	Docosanoids	_	Fatty Acyls	4.18771e+06	4.25369e+06	3.39649e+06	3.177e+06	4.21979e+06	4.79265e+06	4.98972e+06	6.40015e+06	4.71e+06	6.27884e+06	4.04123e+06	3.18006e+06	4.0376e+06	3.40083e+06	5.23738e+06	5.55271e+06	4.23781e+06	4.91322e+06	4.61076e+06	2.81298e+06	4.99951e+06	4.47695e+06	5.71107e+06	4.30514e+06	5.03937e+06	4.33673e+06	3.75637e+06	6.0853e+06	3.96952e+06	5.49347e+06	4.51199e+06	9.16599e+06	6.54541e+06	3.80091e+06	4.28843e+06	4.83441e+06	4.79938e+06	6.67027e+06	5.82465e+06
1152	P/N	502.292	4.63993	501.286	C25H44NO7P	[PE (20:4)] 1-(5Z,8Z,11Z,14Z-eicosatetraenoyl)-sn-glycero-3-phosphoethanolamine	Lipids: Glycerophospholipids	Glycerophosphoethanolamines	_	Glycerophospholipids	5.51793e+06	3.17177e+06	4.5468e+06	3.84633e+06	4.7688e+06	3.3944e+06	9.04757e+06	6.05095e+06	5.00931e+06	4.82674e+06	4.23835e+06	5.21051e+06	3.8358e+06	4.0449e+06	4.84652e+06	2.61655e+06	2.38107e+06	2.03573e+06	2.39788e+06	3.85937e+06	2.23248e+06	4.31623e+06	2.77204e+06	3.70237e+06	4.10814e+06	3.87973e+06	3.19709e+06	3.72305e+06	3.3458e+06	3.26544e+06	4.84829e+06	2.27376e+06	2.1405e+06	4.38843e+06	2.83215e+06	4.43021e+06	3.10342e+06	2.62623e+06	3.70238e+06
89	N	101.024	11.7516	102.032	C4H6O3	2-Oxobutanoate	Amino Acid Metabolism	Glycine, serine and threonine metabolism__Methionine metabolism__Valine, leucine and isoleucine biosynthesis__Propanoate metabolism__C5-Branched dibasic acid metabolism	_	_	452295	600599	143994	107324	561200	508296	666961	206033	135687	521816	671230	730663	166942	100993	279132	609967	667533	196314	173363	194709	791964	773561	191582	153525	224917	861470	859887	216110	219745	288678	955774	946795	241851	195062	237969	879756	812032	266280	228405
1022	P	396.274	3.98409	395.267	C22H37NO5	[FA hydroxy,oxo(2:0)] N-(11R,15S-dihydroxy-9-oxo-5Z,13E-prostadienoyl)-ethanolamine	Lipids: Fatty Acyls	Eicosanoids	_	Fatty Acyls	1.94566e+06	1.89365e+06	1.64836e+06	1.44112e+06	1.82341e+06	1.69711e+06	1.57985e+06	2.27666e+06	1.76355e+06	1.88894e+06	1.51354e+06	1.68249e+06	1.88064e+06	1.59888e+06	1.83051e+06	1.85307e+06	1.72767e+06	1.88435e+06	1.5875e+06	1.28138e+06	2.00435e+06	2.17445e+06	2.48741e+06	1.97579e+06	1.82038e+06	1.97041e+06	1.57603e+06	2.06848e+06	1.53737e+06	1.81703e+06	1.67348e+06	3.20924e+06	2.42438e+06	1.42136e+06	1.57376e+06	1.93753e+06	1.92656e+06	2.20396e+06	1.90079e+06
167	P/N	118.086	12.3832	117.079	C5H11NO2	L-Valine	Amino Acid Metabolism	Valine, leucine and isoleucine degradation__Valine, leucine and isoleucine biosynthesis__Penicillin and cephalosporin biosynthesis__Propanoate metabolism__Pantothenate and CoA biosynthesis	_	_	1.43607e+08	8.42102e+07	1.35716e+08	1.15046e+08	1.49023e+08	1.12824e+08	1.06115e+08	1.27181e+08	1.20289e+08	1.0306e+08	1.2321e+08	1.39867e+08	1.33111e+08	1.41208e+08	1.09712e+08	1.2657e+08	1.27131e+08	1.12023e+08	1.05305e+08	1.49336e+08	1.401e+08	1.29976e+08	1.25882e+08	1.33978e+08	1.25906e+08	1.09273e+08	1.20085e+08	1.31585e+08	1.27919e+08	1.07502e+08	1.07289e+08	1.06252e+08	1.23081e+08	1.25144e+08	1.23742e+08	1.14002e+08	1.07376e+08	1.13426e+08	1.03047e+08
1063	N	429.301	4.19484	430.308	C27H42O4	[ST (2:0)] 22S,25S-furospirost-5-en-3beta,26-diol	Lipids: Sterol lipids	Sterols	_	Sterols	299609	567625	361841	385610	287510	938199	1.11779e+06	328659	638653	9.9715e+06	204350	369279	349418	307628	850045	540096	571989	428798	548760	274875	371681	528662	333759	428671	431672	544858	707944	699310	293124	600394	471397	688661	980012	601980	593141	732666	763855	536239	441585
1212	P	546.355	4.63099	545.348	C28H52NO7P	LysoPC(20:3(5Z,8Z,11Z))	Lipids: Glycerophospholipids	Glycerophosphocholines	Membrane	Phospholipids	4.13189e+07	4.04563e+07	4.71406e+07	1.77673e+07	4.01413e+07	2.08429e+07	3.2239e+07	1.8574e+07	3.15446e+07	3.02531e+07	2.40926e+07	6.13751e+07	3.64351e+07	3.2408e+07	1.72106e+07	1.64663e+07	1.3073e+07	1.07805e+07	1.80739e+07	3.76828e+07	1.69744e+07	2.34306e+07	1.85248e+07	2.0534e+07	2.44322e+07	1.66222e+07	1.08133e+07	1.43938e+07	1.5819e+07	1.25223e+07	2.13982e+07	1.17805e+07	1.51378e+07	1.73221e+07	1.56029e+07	1.78728e+07	1.16712e+07	1.6254e+07	1.60648e+07
76	P	101.06	12.7401	100.052	C5H8O2	Tiglic acid	Lipids: Fatty Acyls	Fatty Acids and Conjugates	_	Fatty Acids	633829	752086	558289	524442	459778	855076	591718	574843	1.11634e+06	803965	651020	527961	740393	1.35911e+06	1.08084e+06	939056	401978	1.08037e+06	1.01086e+06	506172	556697	535918	506293	1.05232e+06	622124	617385	483265	819055	752070	848002	609650	616246	587038	941403	642351	551023	415281	841358	510681
607	N	203.18	3.85664	204.188	C15H24	[PR] (+)-Longifolene	Lipids: Prenols	superpathway of oleoresin turpentine biosynthesis __ oleoresin sesquiterpene volatiles biosynthesis	_	Prenols	4.15169e+06	6.12975e+06	4.10823e+06	4.72517e+06	5.48633e+06	3.2776e+06	4.71516e+06	5.19118e+06	4.05045e+06	3.76515e+06	3.82256e+06	4.21057e+06	4.11514e+06	4.5044e+06	5.45273e+06	3.44703e+06	3.20081e+06	2.62376e+06	4.6613e+06	4.19644e+06	4.50055e+06	5.5447e+06	3.85163e+06	4.48476e+06	4.14174e+06	2.98151e+06	3.10436e+06	4.4437e+06	3.49482e+06	3.88751e+06	2.97223e+06	4.71379e+06	3.00489e+06	2.75871e+06	1.84363e+06	2.61419e+06	2.5262e+06	3.46726e+06	3.42386e+06
1309	N	743.451	4.2529	744.46	C46H64O8	[PR] Adonixanthin 3-glucoside	Lipids: Prenols	Isoprenoids	_	Prenols	1.20708e+06	1.81574e+06	1.42961e+06	2.16399e+06	1.43188e+06	1.58556e+06	1.90629e+06	1.65325e+06	2.24742e+06	1.8288e+06	1.71819e+06	1.1276e+06	1.20514e+06	977213	706306	781989	1.44322e+06	1.2351e+06	971913	1.26853e+06	1.44657e+06	972848	1.29518e+06	1.49379e+06	919399	1.43286e+06	1.16091e+06	871098	1.02357e+06	862011	1.17084e+06	1.35191e+06	1.51205e+06	1.0187e+06	1.16766e+06	1.10403e+06	1.57392e+06	990626	961997
1340	P/N	782.57	4.07599	781.563	C44H81NO8P	[PC (18:2/18:2)] 1-(9Z,12Z-octadecadienoyl)-2-(9Z,12Z-octadecadienoyl)-sn-glycero-3-phosphocholine	Lipids: Glycerophospholipids	Glycerophosphocholines	_	Glycerophospholipids	2.44758e+08	2.72065e+08	1.99971e+08	2.00515e+08	2.51009e+08	1.96839e+08	2.76239e+08	2.64379e+08	2.87891e+08	2.14346e+08	2.08186e+08	2.68436e+08	1.63298e+08	2.31139e+08	1.89455e+08	1.52441e+08	1.59107e+08	1.1663e+08	1.54756e+08	2.33297e+08	2.09435e+08	2.40254e+08	1.60118e+08	1.98394e+08	1.68114e+08	1.42749e+08	1.66426e+08	1.04655e+08	1.67371e+08	1.27053e+08	1.60313e+08	1.52707e+08	1.13166e+08	1.6299e+08	1.04205e+08	1.47744e+08	1.3049e+08	7.63009e+07	1.78937e+08
1050	P	419.315	10.7959	418.308	C26H42O4	[ST (3:0)] (5Z,7E)-(1S,3R,24R)-22-oxa-9,10-seco-5,7,10(19)-cholestatriene-1,3,24-triol	Lipids: Sterol lipids	Secosteroids	_	Sterols	1.67515e+06	1.22247e+06	1.44955e+06	1.50004e+06	2.01878e+06	1.30045e+06	1.46722e+06	1.47979e+06	1.31421e+06	1.35606e+06	1.7301e+06	1.65036e+06	1.46233e+06	1.15408e+06	1.26645e+06	1.36267e+06	1.52545e+06	1.14656e+06	1.39147e+06	1.70823e+06	1.8938e+06	1.58409e+06	1.57295e+06	1.43416e+06	1.80009e+06	1.25326e+06	1.58358e+06	1.29905e+06	1.34783e+06	1.21373e+06	1.53578e+06	1.6498e+06	1.50498e+06	1.56183e+06	1.67059e+06	1.49805e+06	1.54146e+06	1.38289e+06	1.46457e+06
421	P	162.076	13.9021	161.069	C6H11NO4	L-2-Aminoadipate	Amino Acid Metabolism	Lysine biosynthesis__Lysine degradation__Penicillin and cephalosporin biosynthesis	_	_	964914	968563	930650	788851	722121	1.80278e+06	1.37203e+06	1.1754e+06	950315	942589	998656	877694	1.03252e+06	1.03627e+06	1.06915e+06	2.25915e+06	1.14669e+06	1.47032e+06	1.40761e+06	1.29757e+06	795543	860209	1.10601e+06	921128	831148	430515	1.29499e+06	1.12402e+06	1.09559e+06	728630	779800	699810	1.06695e+06	1.49115e+06	1.25897e+06	934342	814707	980057	1.01226e+06
898	N	329.234	4.49559	330.241	C18H34O5	[FA trihydroxy(18:0)] 9S,12S,13S-trihydroxy-10E-octadecenoic acid	Lipids: Fatty Acyls	Octadecanoids	_	Fatty Acyls	523273	571226	658538	1.28019e+06	1.70292e+06	726649	391020	2.19714e+06	766268	736836	933587	523085	1.1559e+06	559313	1.04904e+06	998968	1.65863e+06	1.92719e+06	2.09774e+06	1.10619e+06	905404	649240	1.98394e+06	1.76729e+06	1.7134e+06	1.45125e+06	1.16006e+06	1.1694e+06	902537	1.59829e+06	1.03808e+06	1.89035e+06	3.43185e+06	789788	2.50769e+06	1.82614e+06	1.68162e+06	1.62173e+06	742121
28	P	84.0808	10.9727	83.0735	C5H9N	Piperideine	Amino Acid Metabolism	Lysine degradation__Alkaloid biosynthesis II	_	_	1.04273e+06	2.83212e+06	1.88813e+06	2.95929e+06	1.6331e+06	1.20758e+06	2.65069e+06	1.81923e+06	1.69705e+06	3.83072e+06	864202	1.87094e+06	1.49426e+06	1.9071e+06	1.71507e+06	771265	1.54804e+06	1.37083e+06	1.55908e+06	1.13677e+06	917706	1.27277e+06	1.17187e+06	1.70011e+06	952648	639244	1.06084e+06	1.22854e+06	1.24807e+06	1.37362e+06	1.02143e+06	1.19685e+06	924327	1.58923e+06	800520	575024	958924	971848	1.26746e+06
590	N	199.17	3.98222	200.178	C12H24O2	Dodecanoic acid	Lipid Metabolism	Fatty acid biosynthesis	Membrane (Predicted from LogP), Cytoplasm	Fatty Acids	1.32993e+06	3.63874e+06	1.72107e+06	2.88667e+06	3.34902e+06	3.38923e+06	4.73622e+06	6.52565e+06	4.79234e+06	2.9295e+06	1.52375e+06	1.41306e+06	1.91725e+06	1.84732e+06	3.04051e+06	1.8771e+06	2.60937e+06	1.60738e+06	3.03183e+06	1.63647e+06	2.71724e+06	2.70605e+06	2.04511e+06	3.05368e+06	2.30866e+06	1.03421e+06	1.83013e+06	1.43553e+06	1.53347e+06	1.20118e+06	1.28477e+06	4.28351e+06	1.44975e+06	1.40781e+06	1.02661e+06	1.82215e+06	1.44628e+06	1.59048e+06	1.91987e+06
544	N	187.007	4.27495	188.014	C7H8O4S	4-Sulfobenzyl alcohol	Xenobiotics Biodegradation and Metabolism	2,4-Dichlorobenzoate degradation	_	Xenobiotics metabolism	197662	1.3153e+06	1.12097e+07	3.67679e+06	1.17234e+07	1.18473e+06	4.46425e+06	3.95744e+07	2.08537e+07	5.44541e+07	273426	3.29602e+06	1.60547e+07	4.58676e+06	2.43883e+06	3.67025e+06	2.58554e+06	9.4041e+06	3.34524e+06	5.3797e+06	629842	4.50598e+06	1.46922e+07	1.72098e+06	4.25742e+06	1.13469e+07	5.44154e+06	4.8223e+07	4.0403e+06	1.40802e+07	1.44406e+06	6.43001e+06	2.5782e+07	2.55783e+06	1.1733e+07	5.13391e+06	1.10716e+07	8.39091e+06	1.25764e+07
39	P	87.0441	14.9489	86.0368	C4H6O2	Diacetyl	Carbohydrate Metabolism	Butanoate metabolism	Cytoplasm (Predicted from LogP)	Ketones	2.81909e+07	2.94339e+07	3.06858e+07	1.7736e+07	3.29784e+07	5.43178e+07	3.87196e+07	3.64082e+07	3.74846e+07	3.94573e+07	3.66997e+07	3.45489e+07	3.65722e+07	2.55806e+07	5.25024e+07	3.52065e+07	3.69374e+07	4.92691e+07	5.03612e+07	4.09847e+07	3.51746e+07	3.72677e+07	3.61901e+07	2.61003e+07	3.59901e+07	3.01095e+07	2.35842e+07	3.57497e+07	3.2202e+07	3.32002e+07	2.69785e+07	3.58033e+07	3.75683e+07	3.26214e+07	3.45986e+07	2.636e+07	1.7272e+07	4.46544e+07	2.70235e+07
1228	P	566.382	4.96541	565.374	C28H56NO8P	[PC (10:0)] 1,2-didecanoyl-sn-glycero-3-phosphocholine	Lipids: Glycerophospholipids	Glycerophosphocholines	_	Glycerophospholipids	2.39809e+06	2.4527e+06	3.31663e+06	3.4025e+06	3.14539e+06	880195	235655	1.65043e+06	783512	548216	3.44217e+06	3.15479e+06	4.30746e+06	2.07691e+06	1.48036e+06	1.3106e+06	2.66176e+06	3.57936e+06	2.42277e+06	3.19468e+06	3.05671e+06	2.5177e+06	4.37499e+06	4.38143e+06	4.40529e+06	3.20556e+06	3.18894e+06	3.70385e+06	2.64861e+06	2.714e+06	2.7435e+06	4.69769e+06	7.74155e+06	3.26868e+06	5.4273e+06	3.34472e+06	4.27484e+06	6.57925e+06	3.83099e+06
166	N	116.072	10.7476	117.079	C5H11NO2	L-Valine	Amino Acid Metabolism	Valine, leucine and isoleucine degradation__Valine, leucine and isoleucine biosynthesis__Penicillin and cephalosporin biosynthesis__Propanoate metabolism__Pantothenate and CoA biosynthesis	_	_	1.37807e+06	1.11489e+06	1.38889e+06	1.37739e+06	1.48259e+06	1.14065e+06	1.12552e+06	1.40461e+06	990502	1.03357e+06	1.33977e+06	1.34007e+06	1.41456e+06	1.60784e+06	1.5698e+06	2.15393e+06	1.92373e+06	1.58051e+06	1.74923e+06	1.53798e+06	1.81301e+06	1.95048e+06	1.01492e+06	2.03122e+06	1.79051e+06	1.57127e+06	2.16792e+06	1.65219e+06	1.54605e+06	1.64587e+06	1.67667e+06	1.77104e+06	1.67896e+06	1.27362e+06	1.36302e+06	1.4565e+06	1.28285e+06	1.29154e+06	1.22547e+06
1145	P/N	500.278	4.69506	499.27	C25H42NO7P	LysoPE(0:0/20:5(5Z,8Z,11Z,14Z,17Z))	Lipids: Glycerophospholipids	Glycerophosphoethanolamines	Membrane	Phospholipids	2.93916e+06	1.52192e+06	2.24768e+06	1.81828e+06	2.04332e+06	3.80931e+06	4.37879e+06	3.78659e+06	1.94026e+06	2.43491e+06	3.27128e+06	2.95758e+06	2.60844e+06	2.41582e+06	4.16644e+06	2.5205e+06	2.17293e+06	1.794e+06	1.9547e+06	2.48627e+06	1.68377e+06	3.70346e+06	2.234e+06	3.04481e+06	1.96275e+06	3.06003e+06	3.29649e+06	2.09019e+06	2.09535e+06	3.3434e+06	2.11411e+06	2.10745e+06	1.66555e+06	3.05681e+06	2.11898e+06	2.75992e+06	1.913e+06	1.45973e+06	2.44202e+06
1070	P	441.297	13.7952	440.29	C26H39F3O2	[ST (2:0/2:0/2:0)] (5Z,7E)-(3S)-26,26,26-trifluoro-27-nor-9,10-seco-5,7,10(19)-cholestatriene-3,25-diol	Lipids: Sterol lipids	Secosteroids	_	Sterols	5.17555e+06	6.07107e+06	7.92617e+06	8.36152e+06	6.94812e+06	4.95109e+06	2.48274e+06	3.12091e+06	5.97517e+06	6.2092e+06	5.8708e+06	6.55449e+06	7.75512e+06	7.34385e+06	6.48355e+06	4.84631e+06	3.02657e+06	7.23258e+06	6.50333e+06	7.36696e+06	5.43238e+06	3.09529e+06	7.66105e+06	7.61294e+06	7.69783e+06	5.22828e+06	3.21306e+06	6.49223e+06	6.67027e+06	3.86325e+06	6.29619e+06	5.72973e+06	7.95686e+06	7.95481e+06	5.01805e+06	3.5614e+06	5.53386e+06	6.73124e+06	6.657e+06
1169	P	515.209	11.2627	514.203	C21H34N6O5S2	His-Met-Met-Pro	Peptide(tetra-)	Basic peptide	_	_	1.26301e+08	7.84393e+07	1.06425e+08	6.22064e+07	7.9966e+07	8.54391e+07	9.17279e+07	1.05594e+08	9.21043e+07	7.76187e+07	1.05287e+08	6.31596e+07	8.41589e+07	6.07402e+07	3.63441e+07	3.75845e+07	4.36633e+07	4.79729e+07	3.44639e+07	7.01556e+07	8.85073e+07	4.97945e+07	7.58461e+07	6.07782e+07	6.87038e+07	3.8398e+07	4.42095e+07	5.60159e+07	4.52615e+07	4.56319e+07	8.27221e+07	5.78023e+07	6.96793e+07	6.09249e+07	6.99962e+07	4.85169e+07	5.35305e+07	6.54205e+07	7.00808e+07
213	P	128.071	14.9456	127.063	C6H9NO2	2,3,4,5-Tetrahydropyridine-2-carboxylate	Amino Acid Metabolism	Lysine degradation	_	Amino Acid Metabolism	806024	1.21391e+06	1.83303e+06	1.04397e+06	1.4846e+06	1.55272e+06	1.57508e+06	2.06192e+06	1.85943e+06	1.69252e+06	1.19124e+06	1.38372e+06	1.90144e+06	1.20408e+06	2.16488e+06	1.23658e+06	1.5639e+06	2.4838e+06	2.29408e+06	1.82704e+06	1.40505e+06	1.69555e+06	2.09199e+06	1.41109e+06	1.66545e+06	1.17792e+06	1.11571e+06	1.89163e+06	1.65e+06	1.42243e+06	1.00545e+06	1.68266e+06	1.99579e+06	1.8176e+06	1.48951e+06	934257	915919	2.27597e+06	1.34295e+06
1052	P	419.315	12.4078	418.308	C26H42O4	[ST (3:0)] (5Z,7E)-(1S,3R,24R)-22-oxa-9,10-seco-5,7,10(19)-cholestatriene-1,3,24-triol	Lipids: Sterol lipids	Secosteroids	_	Sterols	7.66192e+06	1.34718e+07	1.53972e+07	1.54724e+07	1.50965e+07	5.77419e+06	7.2276e+06	1.50072e+07	8.20408e+06	1.34684e+07	8.12614e+06	1.49447e+07	1.49454e+07	1.47048e+07	3.01693e+06	5.75396e+06	1.20452e+07	1.46627e+07	1.40877e+07	1.59671e+07	9.55046e+06	6.79252e+06	1.49487e+07	1.51288e+07	1.58064e+07	3.51894e+06	1.48486e+07	1.44402e+07	1.53064e+07	1.45004e+07	1.36225e+07	1.45111e+07	1.51401e+07	1.62253e+07	1.56092e+07	1.39806e+07	4.50383e+06	1.59378e+07	1.56122e+07
263	P/N	132.046	6.70795	133.053	C8H7NO	Indoxyl	Amino Acid Metabolism	Tryptophan metabolism	_	Indoles and Indole Derivatives	863402	474605	2.19802e+06	603380	1.08363e+06	1.95655e+06	812394	4.04755e+06	3.77617e+06	5.0373e+06	714982	745824	1.30884e+06	656462	992445	932048	494244	1.10637e+06	918025	1.61432e+06	1.62649e+06	532036	1.96258e+06	1.78918e+06	1.87852e+06	1.16092e+06	361186	2.51217e+06	2.35866e+06	1.7675e+06	2.78575e+06	865797	1.47042e+06	2.77587e+06	3.4682e+06	1.5791e+06	628423	1.22423e+06	5.1946e+06
1274	N	695.466	4.09497	696.473	C39H69O8P	[GP (18:2/18:2)] 1,2-di-(9Z,12Z-octadecadienoyl)-sn-glycero-3-phosphate	Lipids: Glycerophospholipids	Glycerophosphates	_	Glycerophospholipids	945254	1.20456e+06	1.09427e+06	1.10352e+06	1.2018e+06	1.00132e+06	1.63997e+06	1.33827e+06	1.55479e+06	1.20895e+06	937513	1.30296e+06	939153	1.20702e+06	1.01691e+06	773393	878769	756642	887066	1.30845e+06	977693	1.0904e+06	951700	1.1788e+06	997038	732547	886782	722065	925656	863268	880967	829993	744465	929265	806422	823789	686426	496931	963874
115	N	107.05	4.26423	108.058	C7H8O	Benzyl alcohol	Xenobiotics Biodegradation and Metabolism	Toluene and xylene degradation	_	Alcohols and Polyols	1.84597e+06	4.50361e+06	2.51066e+07	9.60862e+06	2.32369e+07	4.43716e+06	9.21652e+06	7.42054e+07	4.29812e+07	9.85408e+07	2.11025e+06	8.31076e+06	3.68473e+07	1.27418e+07	6.83643e+06	8.64906e+06	6.94032e+06	1.87984e+07	8.83356e+06	1.35115e+07	2.69663e+06	9.57317e+06	3.32637e+07	5.30303e+06	1.11385e+07	1.87475e+07	1.08884e+07	9.15262e+07	1.10798e+07	2.73552e+07	4.15212e+06	1.25819e+07	5.55643e+07	7.12177e+06	2.75175e+07	1.09014e+07	1.92759e+07	1.82355e+07	2.96299e+07
292	P	141.066	10.0749	140.059	C6H8N2O2	Methylimidazoleacetic acid	Amino Acid Metabolism	Histidine metabolism	Cytoplasm (Predicted from LogP), Extracellular	Amino Acids	992856	1.63912e+06	1.37461e+06	2.90006e+06	710038	294953	203744	108887	229833	229929	2.41407e+06	1.49245e+06	1.70836e+06	3.62739e+06	5.76384e+06	4.07406e+06	785585	2.59565e+06	2.44748e+06	2.54346e+06	518980	935029	2.01169e+06	3.20888e+06	2.13211e+06	3.73786e+06	222776	2.966e+06	1.86568e+06	372457	858588	2.37221e+06	1.75125e+06	3.01589e+06	2.54451e+06	801954	1.13569e+06	566185	1.03085e+06
924	N	341.109	14.9555	342.116	C12H22O11	Sucrose	Carbohydrate Metabolism	Galactose metabolism__Starch and sucrose metabolism	Cytoplasm (Predicted from LogP), Extracellular	Carbohydrates	2.65973e+06	2.01657e+06	2.76715e+06	2.66194e+06	2.20346e+06	1.83471e+06	1.72498e+06	2.66619e+06	2.75603e+06	2.11483e+06	2.76866e+06	2.09768e+06	2.81635e+06	2.73672e+06	2.20874e+06	2.41483e+06	2.16543e+06	2.73188e+06	2.0476e+06	2.88869e+06	2.85295e+06	2.09467e+06	2.4075e+06	3.46671e+06	2.42386e+06	2.2193e+06	2.45336e+06	2.58728e+06	2.1164e+06	2.61964e+06	2.91537e+06	3.07493e+06	2.88205e+06	2.43318e+06	2.56236e+06	2.10033e+06	2.35797e+06	2.27638e+06	2.73522e+06
54	N	93.0458	11.1769	94.0531	C5H6N2	4-Aminopyridine	Xenobiotics Drugs etc	_	_	KEGG Drugs etc	576676	427481	521372	799781	786702	1.07552e+06	589838	637471	508807	606404	490444	602136	452482	685003	673420	627331	703177	682647	667090	688684	708068	620864	389948	659167	812026	582193	692452	748057	734983	705897	731184	687621	707833	700878	711685	589094	663010	647184	727133
183	P	123.055	7.09155	122.048	C6H6N2O	Nicotinamide	Metabolism of Cofactors and Vitamins	Nicotinate and nicotinamide metabolism	_	_	1.50485e+06	1.3477e+06	1.25582e+06	1.41663e+06	1.93921e+06	1.6299e+07	2.30225e+06	2.20073e+07	1.85918e+07	5.88499e+06	1.37569e+06	1.48726e+06	1.95032e+06	4.37334e+06	1.68413e+07	3.70023e+06	2.78056e+06	3.68056e+06	8.65125e+06	2.03311e+06	1.6181e+06	1.92825e+06	1.64256e+06	2.83801e+06	2.11844e+06	2.37181e+06	4.92622e+06	3.45181e+06	8.55443e+06	4.37858e+06	6.06054e+06	4.42044e+06	7.53217e+06	4.11783e+06	1.26311e+07	2.96875e+06	3.52617e+06	8.18962e+06	6.92781e+06
1137	P/N	496.34	4.83547	495.332	C24H50NO7P	[PC (16:0)] 1-hexadecanoyl-sn-glycero-3-phosphocholine	Lipids: Glycerophospholipids	Glycerophosphocholines	_	Glycerophospholipids	1.91866e+09	1.91614e+09	1.87546e+09	1.89188e+09	1.93946e+09	1.88698e+09	1.71396e+09	1.97244e+09	1.86636e+09	1.89165e+09	1.86947e+09	2.0733e+09	1.90336e+09	1.56718e+09	1.63865e+09	1.5504e+09	1.84254e+09	1.76035e+09	1.72475e+09	2.00547e+09	1.72717e+09	1.84364e+09	2.03334e+09	1.93429e+09	1.782e+09	1.6634e+09	1.55679e+09	1.37914e+09	1.72068e+09	1.54299e+09	1.70154e+09	2.04916e+09	1.97139e+09	1.54073e+09	1.82441e+09	1.60007e+09	1.62772e+09	1.36558e+09	1.53706e+09
1364	P/N	810.529	4.19795	811.536	C44H78NO10P	[PS (18:0/20:4)] 1-octadecanoyl-2-(5Z,8Z,11Z,14Z-eicosatetraenoyl)-sn-glycero-3-phosphoserine	Lipids: Glycerophospholipids	Glycerophosphoserines	_	Glycerophospholipids	1.05212e+06	1.18759e+06	1.12157e+06	1.24851e+06	897104	1.35656e+06	1.42753e+06	1.2597e+06	1.08228e+06	1.39338e+06	1.25365e+06	1.01807e+06	999485	698208	937371	885630	1.14033e+06	1.24289e+06	954340	1.06355e+06	1.04798e+06	1.17537e+06	1.16532e+06	1.09034e+06	1.00079e+06	1.07557e+06	1.05202e+06	900481	979809	899061	987092	1.16334e+06	1.07718e+06	864087	988914	788325	898548	848106	803310
1168	P	515.209	9.13457	514.203	C21H34N6O5S2	His-Met-Met-Pro	Peptide(tetra-)	Basic peptide	_	_	1.10333e+06	1.12563e+06	1.13092e+06	1.54957e+06	1.65324e+06	4.03827e+06	1.48993e+06	4.65786e+06	4.04399e+06	5.48178e+06	1.62411e+06	755106	1.23383e+06	3.37858e+06	3.22158e+06	3.63782e+06	775688	3.08301e+06	1.85558e+06	1.84247e+06	1.32058e+06	769595	1.50745e+06	2.11688e+06	2.15347e+06	2.16204e+06	883927	3.43912e+06	899258	3.27813e+06	1.66955e+06	1.00561e+06	1.40002e+06	1.96846e+06	1.49927e+06	1.11249e+06	446392	2.05301e+06	853318
1	P	76.0394	15.3589	75.032	C2H5NO2	Glycine	Amino Acid Metabolism	Bile acid biosynthesis__Purine metabolism__Glycine, serine and threonine metabolism__Lysine degradation__Cyanoamino acid metabolism__Glutathione metabolism__Methane metabolism__Thiamine metabolism__Porphyrin and chlorophyll metabolism__Nitrogen metabolism	Cytoplasm (Predicted from LogP), Extracellular, lysosome, mitochondria, peroxisome	Amino Acids	521577	530853	451265	266223	430659	1.07621e+06	813963	580982	1.11586e+06	906949	713227	656802	692890	579944	584234	509272	529163	524385	599894	751105	867151	1.13307e+06	763116	672635	772318	539064	448951	447983	693518	504474	565313	806395	732718	600462	496460	482428	449757	663387	434825
145	N	113.025	14.5191	114.032	C5H6O3	2-Hydroxy-2,4-pentadienoate	Amino Acid Metabolism	Phenylalanine metabolism__Benzoate degradation via hydroxylation__Biphenyl degradation__Toluene and xylene degradation__1,4-Dichlorobenzene degradation__Fluorene degradation__Carbazole degradation__Ethylbenzene degradation__Styrene degradation	_	Amino Acid Metabolism	2.6436e+06	2.83894e+06	2.93412e+06	3.81065e+06	2.64317e+06	2.39692e+06	1.7734e+06	2.95122e+06	2.03984e+06	2.42814e+06	2.59992e+06	2.41582e+06	2.67343e+06	2.82469e+06	2.30869e+06	2.46385e+06	2.23319e+06	3.45299e+06	2.96495e+06	2.69895e+06	2.4067e+06	2.30072e+06	3.14616e+06	2.60485e+06	2.77518e+06	2.87567e+06	2.53592e+06	2.66425e+06	2.58547e+06	2.48496e+06	2.71235e+06	2.59325e+06	2.92345e+06	3.35827e+06	2.9369e+06	2.20839e+06	2.15303e+06	2.80501e+06	2.58212e+06
1272	P	689.56	4.40909	688.552	C38H77N2O6P	[SP (18:0/14:0)] N-(octadecanoyl)-tetradecasphing-4-enine-1-phosphoethanolamine	Lipids: Sphingolipids	Ceramide phosphoethanolamines	_	Sphingolipids	2.04723e+06	2.0259e+06	2.12029e+06	2.36517e+06	2.28965e+06	3.23278e+06	3.82189e+06	3.05252e+06	3.92297e+06	3.9397e+06	2.60821e+06	2.52999e+06	2.20705e+06	2.7309e+06	3.71438e+06	2.73318e+06	2.89603e+06	2.96326e+06	3.54523e+06	2.8583e+06	2.67816e+06	2.67773e+06	2.22461e+06	2.9321e+06	3.46692e+06	2.92879e+06	2.38478e+06	3.09975e+06	3.11683e+06	3.2245e+06	3.24004e+06	2.98383e+06	3.38601e+06	3.70777e+06	3.47698e+06	2.34312e+06	2.3971e+06	2.6146e+06	3.263e+06
106	P/N	104.035	15.4243	105.043	C3H7NO3	L-Serine	Amino Acid Metabolism	Glycine, serine and threonine metabolism__Methionine metabolism__Cysteine metabolism__Cyanoamino acid metabolism__Sphingolipid metabolism__Methane metabolism__Sulfur metabolism	Cytoplasm, Extracellular, mitochondria, peroxisome	Amino Acids	3.9027e+06	3.21546e+06	2.59208e+06	2.52954e+06	3.39577e+06	3.7671e+06	2.43914e+06	2.55231e+06	2.47681e+06	3.54377e+06	3.70895e+06	3.35825e+06	3.43123e+06	2.71117e+06	2.96855e+06	2.54772e+06	2.41401e+06	2.7191e+06	2.70476e+06	3.05168e+06	3.67916e+06	3.44034e+06	3.5993e+06	3.65142e+06	3.31489e+06	3.40538e+06	2.55394e+06	2.93896e+06	3.34258e+06	2.96112e+06	3.33682e+06	3.39302e+06	3.67297e+06	3.44176e+06	3.33686e+06	2.86299e+06	2.91782e+06	2.9617e+06	3.07772e+06
1038	N	409.236	4.82272	410.243	C19H39O7P	[GP (16:0)] 1-hexadecanoyl-2-sn-glycero-3-phosphate	Lipids: Glycerophospholipids	Glycerophosphates	_	Glycerophospholipids	1.41643e+08	1.92678e+08	1.99609e+08	2.02201e+08	2.03841e+08	1.67095e+08	1.77654e+08	2.24888e+08	1.84905e+08	1.94665e+08	1.7551e+08	2.11742e+08	2.06205e+08	1.68493e+08	1.74038e+08	1.37692e+08	1.86644e+08	1.95842e+08	1.80442e+08	2.08986e+08	1.5817e+08	2.02557e+08	2.08708e+08	2.00951e+08	1.85601e+08	1.59954e+08	1.62098e+08	1.39763e+08	1.85129e+08	1.64868e+08	1.70005e+08	2.02394e+08	2.07831e+08	1.72694e+08	1.89371e+08	1.52669e+08	1.58262e+08	1.40566e+08	1.66155e+08
963	P	361.237	3.99678	360.23	C22H32O4	[FA hydroxy(22:0/6:0)] 10R,17S-dihydroxy-docosa-4Z,7Z,11E,13E,15Z,19Z-hexaenoic acid	Lipids: Fatty Acyls	Docosanoids	_	Fatty Acyls	1.70024e+06	1.52112e+06	1.41464e+06	1.14972e+06	1.62096e+06	1.36877e+06	1.17576e+06	2.0793e+06	1.84862e+06	1.85044e+06	1.54368e+06	1.18424e+06	1.70849e+06	1.37655e+06	1.66368e+06	1.40029e+06	1.63588e+06	1.67212e+06	1.55796e+06	1.31384e+06	1.80059e+06	1.76349e+06	2.30139e+06	1.41139e+06	1.63517e+06	1.61976e+06	1.15175e+06	1.77028e+06	1.17696e+06	1.68477e+06	1.34948e+06	2.97542e+06	2.54267e+06	1.36525e+06	1.63432e+06	1.55184e+06	1.53188e+06	2.10795e+06	1.63401e+06
953	N	353.306	3.78079	354.313	C22H42O3	[FA oxo(22:0)] 10-oxo-docosanoic acid	Lipids: Fatty Acyls	Fatty Acids and Conjugates	_	Fatty Acyls	839278	1.47409e+06	720857	1.82344e+06	1.20263e+06	277650	231983	1.08411e+06	341063	90780.1	1.1032e+06	637787	1.06824e+06	610170	741721	736473	1.28681e+06	636089	1.2224e+06	744712	1.06713e+06	1.38544e+06	1.51903e+06	1.79974e+06	1.23614e+06	672556	1.43528e+06	726830	835986	665361	560151	2.86187e+06	1.28467e+06	833978	794845	1.42063e+06	1.35755e+06	803285	901345
194	N	123.057	11.2599	124.064	C6H8N2O	Methylimidazole acetaldehyde	Amino Acid Metabolism	Histidine metabolism	_	Aldehydes	2.87853e+06	2.03454e+06	2.98723e+06	2.16918e+06	2.42526e+06	3.72773e+06	3.22969e+06	3.46693e+06	2.93523e+06	3.47377e+06	2.54594e+06	1.58016e+06	2.49682e+06	1.63394e+06	1.45082e+06	1.47241e+06	1.46028e+06	1.52243e+06	1.20669e+06	1.98781e+06	2.19213e+06	1.42487e+06	2.27189e+06	1.69228e+06	2.04272e+06	1.27213e+06	1.44112e+06	1.65006e+06	1.46515e+06	1.50402e+06	2.41342e+06	1.50059e+06	2.11934e+06	1.82491e+06	2.06361e+06	1.3217e+06	1.44025e+06	1.71847e+06	1.89467e+06
126	P	112.051	9.13589	111.043	C4H5N3O	Cytosine	Nucleotide Metabolism	Pyrimidine metabolism	Cytoplasm (Predicted from LogP), Extracellular	Pyrimidines and Derivatives	8.86593e+06	8.9266e+06	9.80856e+06	1.14322e+07	1.0733e+07	1.75203e+07	1.07065e+07	2.03413e+07	1.90696e+07	2.24602e+07	1.09494e+07	6.99797e+06	1.08968e+07	1.62795e+07	1.73459e+07	1.68012e+07	8.2812e+06	1.65376e+07	1.26907e+07	1.13901e+07	9.99023e+06	7.97528e+06	1.1172e+07	1.45072e+07	1.34179e+07	1.23624e+07	8.10138e+06	1.76019e+07	8.95261e+06	1.6081e+07	1.14915e+07	8.50506e+06	1.22869e+07	1.34806e+07	1.22261e+07	9.63432e+06	6.42213e+06	1.21318e+07	7.97236e+06
335	P/N	146.092	14.9476	145.085	C5H11N3O2	4-Guanidinobutanoate	Amino Acid Metabolism	Arginine and proline metabolism	_	_	1.18037e+09	1.26027e+09	1.31792e+09	7.80243e+08	1.42221e+09	2.1536e+09	1.56117e+09	1.38083e+09	1.53041e+09	1.50947e+09	1.53182e+09	1.47199e+09	1.54739e+09	1.09581e+09	2.14164e+09	1.45292e+09	1.4871e+09	1.88746e+09	1.98308e+09	1.75129e+09	1.54236e+09	1.65703e+09	1.54951e+09	1.14135e+09	1.58093e+09	1.20487e+09	1.00079e+09	1.43756e+09	1.31983e+09	1.35203e+09	1.19523e+09	1.55587e+09	1.57645e+09	1.4249e+09	1.43717e+09	1.03686e+09	7.08583e+08	1.69889e+09	1.08642e+09
244	P	132.102	11.8643	131.095	C6H13NO2	L-Leucine	Amino Acid Metabolism	Valine, leucine and isoleucine degradation__Valine, leucine and isoleucine biosynthesis	Cytoplasm (Predicted from LogP), Extracellular, mitochondria	Amino Acids	9.35604e+06	1.27162e+07	1.47152e+07	1.1498e+07	8.58011e+06	1.97895e+07	1.56078e+07	1.72525e+07	1.63894e+07	1.00153e+07	1.11228e+07	1.20685e+07	1.59102e+07	1.09804e+07	8.8319e+06	1.05288e+07	9.68017e+06	1.88167e+07	1.36067e+07	6.95674e+06	8.76754e+06	9.33254e+06	1.49777e+07	1.09654e+07	6.34867e+06	7.93547e+06	8.65828e+06	1.09399e+07	8.80173e+06	8.85715e+06	9.28907e+06	1.05842e+07	1.45663e+07	1.04396e+07	4.64463e+06	7.29255e+06	7.11864e+06	1.04068e+07	7.21746e+06
262	P/N	134.06	6.6937	133.053	C8H7NO	Indoxyl	Amino Acid Metabolism	Tryptophan metabolism	_	Indoles and Indole Derivatives	673483	453525	914632	604874	1.02775e+06	2.47746e+06	931137	1.21379e+06	4.03672e+06	6.06046e+06	845003	821670	1.25319e+06	680060	941797	928408	319999	1.04809e+06	847335	1.73004e+06	1.8321e+06	438446	2.03141e+06	1.87609e+06	2.09905e+06	1.13122e+06	258059	479577	741892	685479	3.37002e+06	933402	1.50867e+06	3.25921e+06	3.82389e+06	1.55808e+06	691820	1.21183e+06	5.85919e+06
844	P/N	303.232	3.88971	302.225	C20H30O2	[FA (20:5)] 5Z,8Z,11Z,14Z,17Z-eicosapentaenoic acid	Lipids: Fatty Acyls	Biosynthesis of unsaturated fatty acids	_	Fatty Acyls	2.61533e+06	4.91121e+06	5.46672e+06	3.20666e+06	4.21403e+06	1.77443e+06	2.87104e+06	2.14039e+06	2.70043e+06	3.11589e+06	2.97548e+06	6.69766e+06	4.14539e+06	4.13276e+06	1.77875e+06	1.91167e+06	1.96731e+06	1.83311e+06	2.04263e+06	4.26456e+06	2.79246e+06	4.41911e+06	3.60112e+06	2.93308e+06	3.99931e+06	2.1065e+06	2.00522e+06	2.96641e+06	2.80045e+06	2.28952e+06	3.74443e+06	3.37454e+06	3.13853e+06	2.77014e+06	2.72834e+06	1.99188e+06	2.16132e+06	3.56946e+06	2.84061e+06
401	N	157.037	13.3724	158.044	C4H6N4O3	Allantoin	Nucleotide Metabolism	_	_	_	4.06955e+06	4.42095e+06	3.02232e+06	3.05875e+06	2.88662e+06	3.60126e+06	5.29747e+06	2.94063e+06	4.60158e+06	4.78993e+06	4.32431e+06	3.8231e+06	3.76013e+06	4.29141e+06	3.35845e+06	3.36428e+06	2.809e+06	2.9058e+06	2.84535e+06	3.54688e+06	3.8404e+06	3.70887e+06	3.64301e+06	3.98336e+06	3.72594e+06	3.50039e+06	2.84576e+06	3.57921e+06	3.07706e+06	3.52878e+06	4.01347e+06	4.37804e+06	3.63134e+06	3.60239e+06	3.36182e+06	3.05629e+06	2.91141e+06	2.89022e+06	2.99804e+06
1223	N	556.326	4.82324	557.333	C28H43N7O5	Lys-Lys-Trp-Pro	Peptide(tetra-)	Basic peptide	_	_	2.17421e+07	3.4888e+07	3.82722e+07	3.73911e+07	3.87947e+07	2.70039e+07	3.12015e+07	4.31754e+07	3.23258e+07	3.38262e+07	2.89594e+07	3.77488e+07	3.8276e+07	3.00506e+07	3.14072e+07	2.24487e+07	3.34616e+07	3.59472e+07	3.11085e+07	3.82612e+07	2.64551e+07	3.82956e+07	3.7705e+07	3.73214e+07	3.36103e+07	2.65563e+07	2.87378e+07	2.37944e+07	3.35461e+07	2.89992e+07	3.02244e+07	3.78728e+07	3.66982e+07	3.25184e+07	3.35486e+07	2.57911e+07	2.80063e+07	2.36848e+07	3.03083e+07
965	N	361.239	3.94212	362.246	C22H34O4	[FA hydroxy(22:5)] (+/-)-19,20-dihydroxy-4Z,7Z,10Z,13Z,16Z-docosapentaenoic acid	Lipids: Fatty Acyls	Docosanoids	_	Fatty Acyls	1.58654e+06	1.36181e+06	1.60137e+06	1.27224e+06	1.59398e+06	2.27022e+06	1.82593e+06	3.21828e+06	1.78625e+06	2.46044e+06	1.19223e+06	1.13715e+06	1.47984e+06	1.49467e+06	2.53931e+06	2.27139e+06	1.6653e+06	1.80464e+06	2.53184e+06	1.45052e+06	1.4178e+06	1.46038e+06	2.11419e+06	1.76825e+06	1.77741e+06	1.18737e+06	1.38581e+06	2.26689e+06	1.51488e+06	2.14252e+06	1.22136e+06	3.08731e+06	3.10622e+06	1.15241e+06	1.32908e+06	1.58083e+06	1.40556e+06	1.92211e+06	1.66492e+06
1341	P	784.585	4.07546	783.578	C44H82NO8P	PC(18:2(9Z,12Z)/18:1(9Z))	Lipids: Glycerophospholipids	Glycerophosphocholines	Membrane	Phospholipids	7.28852e+07	6.20015e+07	5.87941e+07	3.72461e+07	7.46709e+07	3.37482e+07	3.89768e+07	3.09907e+07	5.06786e+07	4.49012e+07	4.91754e+07	6.9825e+07	4.24474e+07	6.0797e+07	3.57827e+07	2.63131e+07	2.72603e+07	2.02353e+07	2.62284e+07	7.53342e+07	4.05666e+07	3.9412e+07	3.91227e+07	3.86286e+07	4.86463e+07	2.47095e+07	2.3159e+07	2.00033e+07	2.64663e+07	3.02282e+07	3.72465e+07	3.14797e+07	3.3313e+07	3.78383e+07	4.13626e+07	2.89075e+07	2.36801e+07	2.42099e+07	3.22612e+07
125	P	111.055	14.9436	110.048	C5H6N2O	Imidazole-4-acetaldehyde	Amino Acid Metabolism	Histidine metabolism	_	Aldehydes	7.05582e+06	7.12086e+06	7.42398e+06	4.25606e+06	7.71033e+06	1.25466e+07	8.91121e+06	7.44075e+06	8.46848e+06	8.05153e+06	8.68681e+06	8.05663e+06	8.33763e+06	6.29886e+06	1.1813e+07	8.64939e+06	8.33462e+06	1.00958e+07	1.12622e+07	9.50196e+06	9.2223e+06	9.20844e+06	8.48022e+06	6.51042e+06	8.83767e+06	6.56861e+06	5.66605e+06	7.91251e+06	7.17897e+06	7.4417e+06	7.00707e+06	8.8313e+06	8.8668e+06	7.6966e+06	8.22826e+06	6.0382e+06	3.9352e+06	9.00725e+06	6.13269e+06
364	P	150.112	9.25828	149.105	C6H15NO3	Triethanolamine	Lipid Metabolism	Glycerophospholipid metabolism	_	Lipid Metabolism	8.71674e+06	2.08482e+07	5.83963e+06	4.32838e+06	7.68673e+06	1.54334e+07	4.63285e+06	7.57432e+06	4.22693e+06	1.9861e+06	5.6481e+06	7.78936e+06	1.11168e+07	4.23942e+06	5.03712e+06	4.83216e+06	5.04632e+06	4.47997e+06	1.87778e+06	6.01639e+06	5.53873e+06	2.62022e+06	7.14334e+06	3.2557e+06	8.10555e+06	2.32906e+06	2.04893e+06	4.02767e+06	4.53507e+06	2.83555e+06	1.43824e+06	1.48998e+07	4.27351e+06	5.08851e+06	5.13681e+06	2.87783e+06	6.00956e+06	6.75156e+06	3.08418e+06
1339	P/N	780.555	4.07011	781.563	C44H81NO8P	[PC (18:2/18:2)] 1-(9Z,12Z-octadecadienoyl)-2-(9Z,12Z-octadecadienoyl)-sn-glycero-3-phosphocholine	Lipids: Glycerophospholipids	Glycerophosphocholines	_	Glycerophospholipids	2.08545e+06	3.02255e+06	2.46982e+06	2.42137e+06	2.78613e+06	1.89725e+06	3.25495e+06	3.02117e+06	3.43741e+06	2.01131e+06	2.15515e+06	2.6361e+06	2.12015e+06	2.6878e+06	2.22494e+06	1.50381e+06	1.84368e+06	1.29901e+06	1.73625e+06	2.89523e+06	2.31709e+06	2.61916e+06	2.02435e+06	2.47121e+06	2.05594e+06	1.64961e+06	2.07567e+06	1.39004e+06	1.95743e+06	1.43325e+06	1.84434e+06	1.87963e+06	1.42968e+06	2.15203e+06	1.51571e+06	1.37553e+06	1.41904e+06	1.00051e+06	2.00887e+06
1344	P	790.558	4.20442	789.552	C42H80NO10P	PS(18:0/18:1(9Z))	Lipids: Glycerophospholipids	Glycerophosphoserines	Membrane	Phospholipids	3.17904e+06	2.20391e+06	2.40471e+06	9.413e+06	6.06256e+06	4.72841e+06	1.80109e+06	4.74115e+06	4.80306e+06	3.26037e+06	5.23441e+06	1.57512e+06	2.79446e+06	1.96013e+06	2.15442e+06	2.17767e+06	3.14315e+06	4.42614e+06	2.49645e+06	3.90241e+06	4.63951e+06	2.45837e+06	5.77928e+06	5.01476e+06	4.60073e+06	3.79621e+06	2.72476e+06	2.04362e+06	2.90636e+06	3.63113e+06	5.43441e+06	6.22532e+06	8.24073e+06	2.17263e+06	7.87456e+06	3.83566e+06	4.40703e+06	4.60484e+06	2.33733e+06
1100	N	464.278	4.8332	465.286	C22H44NO7P	[PC (14:0)] 1-(9Z-tetradecenoyl)-sn-glycero-3-phosphocholine	Lipids: Glycerophospholipids	Glycerophosphocholines	_	Glycerophospholipids	2.06465e+07	2.76885e+07	3.0061e+07	2.96766e+07	3.01585e+07	2.50555e+07	2.68726e+07	3.44567e+07	2.75466e+07	2.85622e+07	2.45514e+07	3.08198e+07	3.05444e+07	2.4372e+07	2.56162e+07	1.94848e+07	2.68151e+07	2.88079e+07	2.53915e+07	3.08462e+07	2.29048e+07	2.96011e+07	3.14454e+07	3.01463e+07	2.69914e+07	2.2616e+07	2.33177e+07	1.98605e+07	2.63321e+07	2.37993e+07	2.51292e+07	2.99407e+07	3.08807e+07	2.63972e+07	2.78278e+07	2.08416e+07	2.22906e+07	2.01314e+07	2.37979e+07
1069	P	441.297	11.7777	440.29	C26H39F3O2	[ST (2:0/2:0/2:0)] (5Z,7E)-(3S)-26,26,26-trifluoro-27-nor-9,10-seco-5,7,10(19)-cholestatriene-3,25-diol	Lipids: Sterol lipids	Secosteroids	_	Sterols	1.01784e+06	1.31732e+06	710602	923163	1.10518e+06	780334	942336	601176	466280	855716	1.14197e+06	1.20929e+06	705510	810841	699479	767079	932936	578195	477579	917827	949784	1.02432e+06	728635	714723	787334	990851	874204	504425	533560	653270	1.11518e+06	1.18553e+06	669083	772683	835656	936405	898776	551638	539636
1320	P	758.57	4.11199	757.562	C42H80NO8P	[PC (16:0/18:2)] 1-hexadecanoyl-2-(9Z,12Z-octadecadienoyl)-sn-glycero-3-phosphocholine	Lipids: Glycerophospholipids	Glycerophosphocholines	_	Glycerophospholipids	7.08387e+07	5.0757e+07	4.92629e+07	9.11464e+07	1.00944e+08	8.13263e+07	7.6818e+07	6.85464e+07	8.04464e+07	8.43547e+07	6.82391e+07	4.90192e+07	5.04054e+07	8.26037e+07	9.5183e+07	7.48926e+07	7.01205e+07	6.88578e+07	7.26162e+07	9.69084e+07	8.1431e+07	7.29665e+07	8.73651e+07	8.89023e+07	1.04014e+08	6.21313e+07	7.2635e+07	5.68207e+07	6.81098e+07	8.45e+07	9.51297e+07	7.73658e+07	8.4524e+07	8.48154e+07	1.03238e+08	6.73485e+07	6.5573e+07	5.5372e+07	6.72546e+07
140	P	114.055	11.4016	113.048	C5H7NO2	(S)-1-Pyrroline-5-carboxylate	Amino Acid Metabolism	Glutamate metabolism__Arginine and proline metabolism	_	Amino Acid	951863	2.57782e+06	522184	2.26021e+06	6.5131e+06	1.99968e+07	1.95691e+07	2.27667e+07	3.22854e+07	6.60874e+07	2.92119e+06	567294	601436	630887	9.04272e+06	735745	6.5722e+06	1.60312e+07	1.17708e+06	1.46635e+06	3.31728e+06	1.60085e+06	1.43024e+06	1.79436e+06	1.18579e+06	2.21056e+06	1.23303e+06	1.2156e+06	1.94141e+06	2.44114e+06	1.10569e+06	1.91421e+06	757010	1.54011e+06	973812	469432	383997	2.06876e+06	1.31386e+06
652	N	223.171	3.83958	224.178	C14H24O2	[FA (14:2)] 5,8-tetradecadienoic acid	Lipids: Fatty Acyls	Fatty Acids and Conjugates	_	Fatty Acyls	955010	1.45495e+06	799712	1.04498e+06	1.29908e+06	742235	1.06057e+06	1.20706e+06	577036	522704	902652	709549	742941	620643	1.0831e+06	611954	764506	458280	927069	776699	1.09173e+06	1.33098e+06	813496	1.11587e+06	771741	471993	595719	548332	518564	573213	479082	1.31912e+06	613365	373893	396764	505717	528437	462046	539736
91	N	101.024	14.4512	102.032	C4H6O3	2-Oxobutanoate	Amino Acid Metabolism	Glycine, serine and threonine metabolism__Methionine metabolism__Valine, leucine and isoleucine biosynthesis__Propanoate metabolism__C5-Branched dibasic acid metabolism	_	_	1.8526e+06	2.38159e+06	2.67372e+06	3.19606e+06	2.21421e+06	1.62357e+06	1.76622e+06	2.13223e+06	1.42107e+06	2.0563e+06	2.04546e+06	2.03148e+06	2.39872e+06	2.26032e+06	1.83224e+06	2.13918e+06	1.91202e+06	2.75012e+06	1.9916e+06	2.2977e+06	1.85877e+06	1.89791e+06	2.62488e+06	2.30815e+06	2.34671e+06	2.17852e+06	2.16029e+06	1.91065e+06	1.94828e+06	1.91936e+06	2.19317e+06	2.46112e+06	2.50141e+06	2.77554e+06	2.57211e+06	1.84838e+06	1.86273e+06	1.94664e+06	2.03026e+06
1292	P	719.561	3.87541	718.554	C47H74O5	[GL (22:4/22:5)] 1-(7Z,10Z,13Z,16Z-docosatetraenoyl)-2-(7Z,10Z,13Z,16Z,19Z-docosapentaenoyl)-sn-glycerol	Lipids: Glycerolipids	Diradylglycerols	_	Glycerolipids	891165	1.35633e+06	767891	1.59859e+06	673506	679221	588718	674205	777604	826092	1.11688e+06	1.59521e+06	891907	1.04569e+06	724544	716906	796199	636929	993784	1.57417e+06	1.12125e+06	1.4436e+06	1.43408e+06	1.17176e+06	1.85207e+06	852165	666363	629047	768268	652729	1.02018e+06	1.83595e+06	1.04369e+06	939855	1.31835e+06	1.06279e+06	856739	931926	770351
330	P	146.081	11.4429	145.074	C6H11NO3	[FA oxo,amino(6:0)] 3-oxo-5S-amino-hexanoic acid	Amino Acid Metabolism	Lysine degradation	_	Fatty Acyls	4.77271e+06	3.13019e+07	9.735e+06	4.95145e+07	2.82269e+07	7.0947e+06	3.06234e+07	1.43359e+07	4.37432e+07	2.85701e+07	4.81356e+06	2.44842e+07	9.26434e+06	5.08785e+07	2.54549e+07	4.39692e+06	2.34309e+07	9.37268e+06	3.21516e+07	2.57207e+07	4.86554e+06	1.95974e+07	6.82819e+06	4.96955e+07	2.45604e+07	5.50892e+06	2.42793e+07	1.11472e+07	3.38952e+07	2.69301e+07	5.66194e+06	2.06113e+07	6.7321e+06	5.78904e+07	2.26011e+07	4.6692e+06	1.96182e+07	7.81617e+06	3.53052e+07
1426	P	925.529	6.30998	924.524	C52H76O14	[PR] Oscillol diglycoside/ Oacillol bisglycoside/ (Oscillaxanthin)	Lipids: Prenols	Isoprenoids	_	Prenols	3.49888e+06	3.025e+06	5.49839e+06	1.63765e+06	3.13201e+06	307761	585722	465258	735085	365111	2.8429e+06	2.82607e+06	5.77513e+06	2.83179e+06	2.95653e+06	2.88071e+06	1.79295e+06	2.36806e+06	2.0824e+06	2.9743e+06	2.13768e+06	3.2808e+06	2.15713e+06	1.22944e+06	3.1148e+06	1.05356e+06	2.56902e+06	3.29522e+06	2.07288e+06	2.87968e+06	2.26203e+06	1.8061e+06	3.58556e+06	1.01175e+06	1.35645e+06	995957	657716	1.29789e+06	2.01631e+06
777	N	269.249	3.81157	270.256	C17H34O2	[FA (17:0)] heptadecanoic acid	Lipids: Fatty Acyls	Fatty Acids and Conjugates	_	Fatty Acyls	8.66873e+06	1.5273e+07	9.16702e+06	1.12889e+07	1.3382e+07	1.01497e+07	1.63074e+07	2.04652e+07	1.45593e+07	8.35536e+06	1.09134e+07	1.02964e+07	1.08217e+07	7.72964e+06	1.12207e+07	9.20163e+06	8.44095e+06	6.81133e+06	9.3952e+06	1.10659e+07	1.24259e+07	1.3296e+07	1.18226e+07	1.0386e+07	1.38507e+07	5.84537e+06	7.87991e+06	7.72653e+06	8.40866e+06	7.09443e+06	9.9576e+06	1.79447e+07	1.07578e+07	7.50667e+06	7.26983e+06	8.26855e+06	6.88096e+06	7.78071e+06	8.74109e+06
281	N	135.118	3.8232	136.125	C10H16	[PR] (-)-Limonene	Lipids: Prenols	Monoterpenoid biosynthesis__Limonene and pinene degradation	_	Prenols	1.05552e+06	1.47783e+06	941526	1.08132e+06	1.38955e+06	951993	1.11442e+06	2.02526e+06	771106	817797	1.15166e+06	1.00258e+06	1.33336e+06	1.05045e+06	1.96719e+06	1.18944e+06	1.04189e+06	923388	1.28586e+06	1.05951e+06	1.60622e+06	1.79737e+06	1.49157e+06	1.52291e+06	1.43626e+06	852486	889829	1.25615e+06	1.12395e+06	1.24054e+06	907922	2.44715e+06	1.18553e+06	798501	652598	933980	765217	933223	1.06548e+06
1089	P	455.188	10.3046	454.181	C18H26N6O8	Asp-Pro-Ser-His	Peptide(tetra-)	Basic peptide	_	_	5.19731e+06	1.62317e+06	8.02387e+06	3.86044e+06	3.33126e+06	7.17645e+06	2.78403e+07	9.35069e+06	2.89839e+07	1.05126e+07	5.57303e+06	2.34229e+06	7.35208e+06	9.1888e+06	4.44722e+06	705205	6.50136e+06	9.09748e+06	1.10562e+07	3.89305e+06	4.3876e+06	7.81901e+06	5.21769e+06	5.50787e+06	8.81927e+06	869502	3.71793e+06	1.18125e+07	7.6064e+06	6.42681e+06	5.84833e+06	6.10761e+06	3.10998e+06	4.859e+06	4.13215e+06	325279	2.35314e+06	5.50523e+06	5.36786e+06
1324	P	766.539	4.11366	765.531	C43H76NO8P	PE(20:2(11Z,14Z)/18:3(6Z,9Z,12Z))	Lipids: Glycerophospholipids	Glycerophosphoethanolamines	Membrane	Phospholipids	3.13915e+06	1.91076e+06	2.54423e+06	1.61965e+06	1.86784e+06	2.76125e+06	2.78125e+06	2.56447e+06	1.41281e+06	1.6742e+06	2.92882e+06	2.70144e+06	2.16241e+06	2.8388e+06	3.45655e+06	2.1445e+06	2.39075e+06	1.86806e+06	1.61504e+06	2.57959e+06	2.54875e+06	3.1069e+06	2.51116e+06	2.92772e+06	2.51445e+06	2.02486e+06	2.92929e+06	1.91197e+06	2.47401e+06	2.62216e+06	2.47525e+06	2.2472e+06	1.96965e+06	2.94261e+06	1.87582e+06	2.00226e+06	1.60757e+06	914747	2.60243e+06
1294	N	719.466	4.08228	720.473	C41H69O8P	[GP (16:0/22:6)] 1-hexadecanoyl-2-(4Z,7Z,10Z,13Z,16Z,19Z-docosahexaenoyl)-sn-glycero-3-phosphate	Lipids: Glycerophospholipids	Glycerophosphates	_	Glycerophospholipids	1.87394e+06	1.57638e+06	1.94642e+06	1.67423e+06	1.55251e+06	1.61953e+06	1.72124e+06	1.71642e+06	1.22974e+06	1.32225e+06	1.89762e+06	2.13632e+06	1.86665e+06	2.05746e+06	2.06251e+06	1.38245e+06	1.51168e+06	1.28378e+06	1.26131e+06	2.0237e+06	2.03342e+06	2.39451e+06	1.81305e+06	2.29723e+06	1.72523e+06	1.43927e+06	1.96569e+06	1.28174e+06	1.78732e+06	1.603e+06	1.63936e+06	1.74545e+06	1.24287e+06	2.03946e+06	1.2782e+06	1.34952e+06	1.02021e+06	782219	1.82356e+06
1278	P	703.575	4.408	702.567	C39H79N2O6P	[SP (16:0)] N-(hexadecanoyl)-sphing-4-enine-1-phosphocholine	Lipids: Sphingolipids	Ceramide phosphocholines (sphingomyelins)	_	Sphingolipids	2.79938e+07	2.68022e+07	2.37622e+07	2.94068e+07	2.4559e+07	3.16523e+07	3.86056e+07	3.41309e+07	4.9402e+07	4.04176e+07	3.6009e+07	3.17407e+07	2.97304e+07	3.90819e+07	4.2538e+07	3.72308e+07	3.63215e+07	3.183e+07	4.7385e+07	4.02353e+07	3.75888e+07	3.93503e+07	2.93656e+07	4.30114e+07	4.21249e+07	3.15805e+07	3.31149e+07	3.36205e+07	3.81679e+07	3.94489e+07	4.72212e+07	4.83536e+07	4.26398e+07	5.17984e+07	4.91299e+07	3.31047e+07	2.73829e+07	2.91406e+07	4.36557e+07
1117	P/N	480.31	4.82796	481.317	C23H48NO7P	[PC (15:0)] 1-pentadecanoyl-sn-glycero-3-phosphocholine	Lipids: Glycerophospholipids	Glycerophosphocholines	_	Glycerophospholipids	7.57039e+07	2.14207e+07	1.43796e+07	1.64759e+07	1.84965e+07	5.76919e+07	2.37556e+07	1.74546e+07	1.55143e+07	1.88189e+07	4.37845e+07	2.22947e+07	1.51015e+07	1.50392e+07	1.71235e+07	2.95497e+07	2.06586e+07	1.44242e+07	1.53821e+07	1.89057e+07	2.84642e+07	2.05779e+07	1.53206e+07	1.78044e+07	1.79312e+07	2.66104e+07	1.71824e+07	1.0979e+07	1.58185e+07	1.55374e+07	2.70334e+07	2.07295e+07	1.60008e+07	1.85055e+07	2.15484e+07	2.127e+07	1.53878e+07	1.05489e+07	1.32291e+07
1285	N	711.461	4.15755	712.47	C46H64O6	[PR] 19'-Hexanoyloxyisomytiloxanthin	Lipids: Prenols	Isoprenoids	_	Prenols	1.9522e+06	3.37838e+06	3.02779e+06	3.38044e+06	2.51742e+06	3.13901e+06	4.64982e+06	3.71325e+06	3.70853e+06	4.2616e+06	2.57895e+06	3.16299e+06	2.60383e+06	3.50908e+06	2.98116e+06	2.23055e+06	2.43968e+06	1.9402e+06	3.06623e+06	3.65115e+06	2.66152e+06	3.25234e+06	2.90086e+06	3.0157e+06	3.26975e+06	2.12147e+06	2.09586e+06	2.28098e+06	2.47017e+06	2.50227e+06	2.83373e+06	2.51808e+06	2.61939e+06	2.67443e+06	2.75165e+06	1.7826e+06	1.70738e+06	1.53827e+06	2.49292e+06
127	P	112.051	10.2804	111.043	C4H5N3O	Cytosine	Nucleotide Metabolism	Pyrimidine metabolism	Cytoplasm (Predicted from LogP), Extracellular	Pyrimidines and Derivatives	2.37196e+07	1.19407e+07	2.37873e+07	1.46672e+07	1.77082e+07	2.73507e+07	5.88014e+07	2.57037e+07	6.43072e+07	3.66978e+07	2.45495e+07	1.81088e+07	2.14048e+07	2.69291e+07	1.91893e+07	7.93491e+06	2.52461e+07	2.35081e+07	2.76328e+07	1.57179e+07	2.06916e+07	3.17525e+07	1.63855e+07	2.11045e+07	2.83425e+07	8.8248e+06	1.85787e+07	2.95042e+07	2.22267e+07	2.21848e+07	2.49943e+07	2.7253e+07	1.27011e+07	2.10484e+07	1.68249e+07	5.88404e+06	1.43322e+07	1.74159e+07	1.78977e+07
1269	P	675.544	4.42645	674.536	C37H75N2O6P	SM(d18:1/14:0)	Lipids: Sphingolipids	Ceramide phosphocholines (sphingomyelins)	Membrane	Sphingolipids	5.53943e+06	5.47976e+06	6.28434e+06	5.78082e+06	6.56571e+06	6.98079e+06	8.08351e+06	7.54872e+06	9.5172e+06	9.30729e+06	6.76841e+06	8.29626e+06	6.87282e+06	8.36633e+06	9.18996e+06	5.84498e+06	6.38785e+06	6.81606e+06	9.3189e+06	9.22456e+06	6.60825e+06	8.0008e+06	7.02203e+06	9.52614e+06	1.02848e+07	6.39348e+06	5.78607e+06	7.31219e+06	8.68296e+06	8.09982e+06	8.36044e+06	8.99776e+06	1.04937e+07	1.16851e+07	1.12617e+07	5.40285e+06	5.82811e+06	6.74308e+06	9.17937e+06
101	P/N	102.056	14.9509	103.063	C4H9NO2	4-Aminobutanoate	Amino Acid Metabolism	Arginine and proline metabolism__Glutamate metabolism__beta-Alanine metabolism__Butanoate metabolism	_	_	3.55545e+06	3.14513e+06	3.05201e+06	1.76157e+06	3.39579e+06	5.53604e+06	3.15121e+06	2.69863e+06	3.4602e+06	3.54216e+06	4.20457e+06	3.22622e+06	3.67412e+06	2.93096e+06	5.26624e+06	3.27585e+06	3.05602e+06	4.75146e+06	4.73155e+06	4.27072e+06	3.5174e+06	3.36424e+06	3.44406e+06	2.77666e+06	3.48775e+06	2.21888e+06	1.70956e+06	3.05682e+06	2.76989e+06	2.56977e+06	2.61066e+06	3.4922e+06	3.65317e+06	3.08578e+06	3.32943e+06	1.74633e+06	1.20928e+06	3.76554e+06	2.03873e+06
1263	N	616.472	4.3933	617.478	C34H68NO6P	[SP (16:0)] N-(hexadecanoyl)-sphing-4-enine-1-phosphate	Lipids: Sphingolipids	Ceramides	_	Sphingolipids	1.09627e+06	1.41017e+06	1.57214e+06	1.62467e+06	1.39231e+06	1.41901e+06	2.18644e+06	1.86102e+06	2.87851e+06	2.2631e+06	1.705e+06	1.86015e+06	1.86137e+06	1.9318e+06	2.38724e+06	2.21584e+06	2.04287e+06	1.72062e+06	2.38909e+06	2.31535e+06	1.94684e+06	2.10054e+06	2.15241e+06	2.45923e+06	2.53333e+06	1.92005e+06	1.69868e+06	1.97366e+06	2.2601e+06	2.31637e+06	2.6311e+06	2.69007e+06	2.23964e+06	3.29755e+06	3.13906e+06	1.71406e+06	2.06832e+06	1.84012e+06	2.12404e+06
862	P	311.222	4.28388	310.214	C18H30O4	[FA (18:3)] 13S-hydroperoxy-9Z,11E,14Z-octadecatrienoic acid	Lipids: Fatty Acyls	Fatty Acids and Conjugates	_	Fatty Acyls	1.30704e+06	1.1005e+06	716796	1.50541e+06	1.17502e+06	1.48726e+06	734223	2.4201e+06	733730	504876	1.65061e+06	1.13875e+06	1.3438e+06	878475	1.02918e+06	1.03247e+06	1.29144e+06	914370	1.08763e+06	666823	2.23682e+06	1.80771e+06	2.70032e+06	2.00928e+06	1.79174e+06	1.3564e+06	1.48408e+06	1.06945e+06	736755	1.07523e+06	998458	3.80181e+06	2.40451e+06	1.12801e+06	1.51822e+06	1.89773e+06	1.64372e+06	1.22691e+06	860006
1367	P	813.685	4.42873	812.677	C47H93N2O6P	SM(d18:1/24:1(15Z))	Lipids: Sphingolipids	Ceramide phosphocholines (sphingomyelins)	Membrane	Sphingolipids	7.67532e+06	4.97408e+06	8.44608e+06	8.22986e+06	5.40555e+06	8.42939e+06	6.96753e+06	9.37534e+06	6.71451e+06	9.30038e+06	1.17217e+07	1.47859e+07	1.05769e+07	1.27195e+07	7.54171e+06	1.23777e+07	7.99325e+06	1.05811e+07	1.31017e+07	1.41155e+07	1.05447e+07	1.22499e+07	9.90599e+06	1.7307e+07	2.16135e+07	7.19955e+06	1.25095e+07	7.42874e+06	8.38898e+06	1.38346e+07	1.22281e+07	2.22807e+07	1.58988e+07	1.60643e+07	1.91912e+07	1.29358e+07	1.429e+07	7.12891e+06	9.07196e+06
1365	P/N	812.544	4.23002	811.536	C44H78NO10P	[PS (18:0/20:4)] 1-octadecanoyl-2-(5Z,8Z,11Z,14Z-eicosatetraenoyl)-sn-glycero-3-phosphoserine	Lipids: Glycerophospholipids	Glycerophosphoserines	_	Glycerophospholipids	2.81668e+07	2.52072e+07	2.55101e+07	2.73055e+07	1.91962e+07	4.67206e+07	2.92115e+07	2.9271e+07	2.14048e+07	2.90816e+07	3.4733e+07	2.45059e+07	1.94537e+07	1.90611e+07	2.14295e+07	2.19078e+07	2.32993e+07	2.4593e+07	1.98643e+07	2.12807e+07	2.60257e+07	2.75018e+07	2.53505e+07	2.05755e+07	2.25413e+07	2.12507e+07	2.24625e+07	1.49976e+07	2.08818e+07	2.0684e+07	2.63814e+07	2.75271e+07	2.87201e+07	2.03028e+07	2.17927e+07	1.50444e+07	1.80351e+07	1.46087e+07	1.77767e+07
826	P	296.064	10.6099	295.057	C8H14N3O7P	Aminoimidazole ribotide	Nucleotide Metabolism	Purine metabolism__Thiamine metabolism	_	_	234255	153567	384966	293184	529969	541776	522146	588836	718026	573995	301955	295568	353211	417297	199421	546891	346202	410014	465924	413134	362152	456799	380959	546810	377761	325739	211224	406369	243706	165046	219266	416472	258281	285126	255579	282130	134011	207426	206975
1144	P	499.379	4.01897	498.371	C32H50O4	[ST dimethyl(3:0/3:0/3:0)] (5Z,7E)-(1S,3R,20R,22S)-26,27-dimethyl-22-ethoxy-24a-homo-9,10-seco-5,7,10(19)-cholestatrien-23-yne-1,3,25-triol	Lipids: Sterol lipids	Secosteroids	_	Sterols	2.1727e+06	1.14217e+06	1.05516e+06	1.06476e+06	1.21327e+06	1.29823e+06	1.00115e+06	914834	782618	817538	1.76101e+06	883401	1.21342e+06	1.13926e+06	702102	1.1485e+06	694226	758889	747337	928798	1.65601e+06	1.54455e+06	1.14847e+06	1.2422e+06	996978	893240	729953	798042	660760	782212	1.36036e+06	1.29691e+06	1.21547e+06	1.21093e+06	987039	782059	713936	963693	751830
664	P	228.098	10.2777	227.091	C9H13N3O4	Deoxycytidine	Nucleotide Metabolism	Pyrimidine metabolism	Cytoplasm (Predicted from LogP), Extracellular, lysosome, mitochondria, nucleus	Nucleoside Analogues	5.61188e+06	2.91666e+06	4.85241e+06	3.38201e+06	4.76137e+06	6.84905e+06	1.48192e+07	6.26557e+06	1.61174e+07	9.08519e+06	6.04235e+06	3.95292e+06	4.84808e+06	6.13811e+06	4.014e+06	1.71677e+06	5.74477e+06	5.96702e+06	6.27461e+06	3.65467e+06	4.6908e+06	7.23302e+06	3.58519e+06	4.91245e+06	6.74083e+06	1.80207e+06	3.9808e+06	6.30988e+06	4.79896e+06	4.50305e+06	6.01832e+06	6.24889e+06	2.71338e+06	4.31504e+06	3.62216e+06	1.43981e+06	2.88418e+06	3.5753e+06	3.61523e+06
45	P/N	90.055	14.4638	89.0477	C3H7NO2	L-Alanine	Amino Acid Metabolism	Alanine and aspartate metabolism__Cysteine metabolism__Taurine and hypotaurine metabolism__Selenoamino acid metabolism__D-Alanine metabolism__Carbon fixation__Reductive carboxylate cycle (CO2 fixation)	Cytoplasm, Extracellular, lysosome, mitochondria, peroxisome	Amino Acids	4.39477e+07	3.08651e+07	2.42921e+07	2.30462e+07	5.43518e+07	9.10572e+07	7.26708e+07	1.04755e+08	6.70929e+07	4.83565e+07	6.56303e+07	7.03867e+07	6.57659e+07	9.08281e+07	5.36699e+07	5.43735e+07	5.38064e+07	4.27863e+07	4.88223e+07	7.36019e+07	7.48323e+07	9.12541e+07	6.83468e+07	7.22108e+07	6.61058e+07	4.59382e+07	6.46903e+07	5.86348e+07	4.18343e+07	4.44205e+07	5.39053e+07	8.41827e+07	6.0801e+07	6.40776e+07	3.46131e+07	3.82662e+07	4.28165e+07	3.67754e+07	3.68671e+07
931	P/N	345.242	3.8939	344.235	C22H32O3	[ST hydroxy(3:0)] 17-propionyl-17beta-hydroxyandrost-4-en-3-one	Xenobiotics Drugs etc	Steroids	_	Sterols	1.20805e+06	1.33921e+06	1.01453e+06	1.15438e+06	1.22392e+06	1.03661e+06	859650	1.29773e+06	982367	1.13541e+06	1.17348e+06	882616	1.14937e+06	812275	921673	835918	958504	941332	985250	900683	1.55639e+06	1.38624e+06	1.63386e+06	1.19034e+06	1.30759e+06	842844	839569	1.00339e+06	882301	939139	1.0304e+06	2.91455e+06	1.79176e+06	838911	986624	879675	928660	1.24214e+06	996874
1336	P/N	780.554	4.08341	779.547	C44H78NO8P	[PC (16:1/20:4)] 1-(9Z-hexadecenoyl)-2-(5Z,8Z,11Z,14Z-eicosatetraenoyl)-sn-glycero-3-phosphocholine	Lipids: Glycerophospholipids	Glycerophosphocholines	_	_	2.15593e+08	1.45688e+08	1.66466e+08	1.41857e+08	1.39748e+08	1.41005e+08	1.17393e+08	1.32969e+08	8.20331e+07	9.10549e+07	1.86764e+08	1.91007e+08	1.43837e+08	1.73366e+08	1.69918e+08	1.26056e+08	1.17098e+08	9.20605e+07	9.69818e+07	1.60366e+08	1.79889e+08	2.32162e+08	1.56987e+08	1.80014e+08	1.45828e+08	1.0141e+08	1.46141e+08	8.10341e+07	1.32201e+08	1.18129e+08	1.30448e+08	1.46388e+08	9.83479e+07	1.55689e+08	8.94389e+07	9.81747e+07	7.53064e+07	4.27343e+07	1.26595e+08
702	N	239.202	3.87618	240.209	C15H28O2	[FA dimethyl(13:0)] 2,5-dimethyl-2E-tridecenoic acid	Lipids: Fatty Acyls	Fatty Acids and Conjugates	_	Fatty Acyls	2.88349e+06	5.1476e+06	2.73054e+06	3.60537e+06	5.18589e+06	3.03296e+06	3.76278e+06	4.38756e+06	2.84595e+06	2.16404e+06	3.22837e+06	2.48115e+06	3.17332e+06	2.40795e+06	3.65119e+06	2.28312e+06	2.58584e+06	1.80148e+06	2.52153e+06	2.95017e+06	5.55383e+06	5.29218e+06	3.48968e+06	4.43737e+06	3.84622e+06	1.62843e+06	2.1491e+06	2.18431e+06	2.288e+06	2.28422e+06	2.48609e+06	7.09858e+06	3.48429e+06	2.17525e+06	1.40834e+06	2.42309e+06	1.99979e+06	1.87825e+06	2.3724e+06
800	P	281.149	5.3218	280.142	C14H20N2O4	Val-Tyr	Peptide(di-)	Hydrophobic peptide	_	_	872576	751945	791349	641538	641233	1.28609e+06	254689	851743	231940	327570	1.08001e+06	666755	936645	283820	916773	1.18795e+06	453508	1.21317e+06	1.39642e+06	727535	624412	546237	671443	591577	485716	438342	504540	648907	369006	559170	475664	593653	658786	369867	517375	572875	229224	270229	302033
1337	P/N	778.539	4.08384	779.547	C44H78NO8P	[PC (16:1/20:4)] 1-(9Z-hexadecenoyl)-2-(5Z,8Z,11Z,14Z-eicosatetraenoyl)-sn-glycero-3-phosphocholine	Lipids: Glycerophospholipids	Glycerophosphocholines	_	_	2.43947e+06	2.3763e+06	2.7415e+06	2.39886e+06	2.19921e+06	1.80369e+06	1.89176e+06	2.13637e+06	1.46909e+06	1.51924e+06	2.53902e+06	3.02268e+06	2.58279e+06	2.41778e+06	2.52396e+06	1.73308e+06	1.78999e+06	1.46921e+06	1.73195e+06	2.81615e+06	2.62463e+06	3.62417e+06	2.51835e+06	3.16814e+06	2.2427e+06	1.63913e+06	2.3325e+06	1.5738e+06	2.20402e+06	1.92365e+06	1.96827e+06	2.297e+06	1.72557e+06	2.77142e+06	1.66401e+06	1.6678e+06	1.16455e+06	889961	1.87147e+06
1290	P	717.546	3.87105	716.538	C47H72O5	[GL (22:4/22:6)] 1-(7Z,10Z,13Z,16Z-docosatetraenoyl)-2-(4Z,7Z,10Z,13Z,16Z,19Z-docosahexaenoyl)-sn-glycerol	Lipids: Glycerolipids	Diradylglycerols	_	Glycerolipids	1.48953e+06	1.51457e+06	875132	1.52195e+06	611864	775955	527420	767468	578724	711107	1.50323e+06	1.71515e+06	836901	1.0698e+06	1.13081e+06	977719	799560	643498	830377	1.33285e+06	1.37025e+06	1.60316e+06	1.63604e+06	1.27055e+06	1.874e+06	843659	839833	679283	939567	897603	1.32504e+06	1.95751e+06	1.17981e+06	1.1287e+06	1.40113e+06	911341	753409	892043	919440
832	N	295.264	3.78002	296.272	C19H36O2	[FA methyl(18:0)] 11R,12S-methylene-octadecanoic acid	Lipids: Fatty Acyls	Fatty Acids and Conjugates	_	Fatty Acyls	3.3939e+06	5.51271e+06	2.97484e+06	4.90364e+06	5.25001e+06	2.3008e+06	4.17467e+06	7.58537e+06	3.85615e+06	1.72699e+06	3.43626e+06	2.98141e+06	4.31287e+06	3.11812e+06	3.88684e+06	2.85661e+06	2.791e+06	2.21727e+06	4.1729e+06	3.91801e+06	5.00523e+06	6.09636e+06	5.60523e+06	4.97961e+06	5.60316e+06	2.00507e+06	3.01574e+06	2.85612e+06	2.87713e+06	2.73281e+06	3.37687e+06	8.98902e+06	6.33514e+06	3.73015e+06	3.45148e+06	3.43392e+06	2.36765e+06	3.66812e+06	3.8803e+06
802	N	279.233	3.81269	280.24	C18H32O2	Linoleate	Lipids: Fatty Acyls	Linoleic acid metabolism__Biosynthesis of unsaturated fatty acids	_	_	5.86839e+07	7.7709e+07	4.32201e+07	8.31187e+07	1.16109e+08	3.92963e+07	5.88438e+07	9.07298e+07	6.70081e+07	4.30119e+07	6.39393e+07	4.27786e+07	6.00986e+07	5.64742e+07	9.01231e+07	4.79675e+07	4.08258e+07	3.04335e+07	6.47999e+07	7.39531e+07	9.27054e+07	8.77704e+07	7.28501e+07	8.23173e+07	1.04108e+08	3.44317e+07	4.03907e+07	3.81948e+07	4.60216e+07	5.77386e+07	6.27754e+07	1.11008e+08	6.85531e+07	5.47838e+07	5.54054e+07	4.98525e+07	3.14293e+07	3.59006e+07	4.97308e+07
467	P	172.097	11.2647	171.09	C8H13NO3	N-Butyryl-L-homoserine lactone	Lipids: Fatty Acyls	Fatty amides	_	Fatty Acyls	1.55753e+06	5.57719e+06	518729	5.70446e+06	1.34991e+07	4.50556e+07	4.00029e+07	6.49566e+07	9.37332e+07	1.4388e+08	6.25753e+06	616245	1.28637e+06	3.71182e+06	1.56107e+07	1.64254e+07	1.25498e+07	3.50966e+07	9.4357e+06	3.77426e+06	6.58631e+06	2.64946e+06	2.87241e+06	4.61788e+06	2.56295e+06	3.28769e+06	1.52864e+06	2.87884e+06	2.97414e+06	2.53968e+06	1.84355e+06	3.68595e+06	1.70365e+06	2.39785e+06	2.20027e+06	1.26786e+06	736344	1.34977e+06	2.32606e+06
775	N	267.233	3.82436	268.24	C17H32O2	omega-Cyclohexylundecanoic acid	Lipids: Fatty Acyls	Fatty Acids and Conjugates	_	Fatty Acyls	1.73732e+07	2.76025e+07	1.44781e+07	2.18448e+07	3.06895e+07	1.36076e+07	1.98497e+07	2.83589e+07	1.52444e+07	1.1051e+07	2.01465e+07	1.56078e+07	2.24562e+07	1.49961e+07	2.65305e+07	1.69714e+07	1.70575e+07	1.30908e+07	1.88856e+07	2.10322e+07	3.14769e+07	3.72331e+07	2.74168e+07	2.47605e+07	2.71889e+07	1.19039e+07	1.69029e+07	1.56696e+07	1.39805e+07	1.80057e+07	1.66868e+07	4.60284e+07	2.51237e+07	1.53443e+07	1.33978e+07	1.58474e+07	1.44867e+07	1.21711e+07	1.50427e+07
930	P/N	343.228	3.82064	344.235	C22H32O3	[ST hydroxy(3:0)] 17-propionyl-17beta-hydroxyandrost-4-en-3-one	Xenobiotics Drugs etc	Steroids	_	Sterols	1.04138e+07	1.34981e+07	7.89643e+06	1.1105e+07	1.55873e+07	1.04043e+07	1.33546e+07	1.63104e+07	1.06477e+07	1.14723e+07	1.24445e+07	7.4852e+06	1.27272e+07	1.09111e+07	2.281e+07	1.56533e+07	1.13428e+07	9.76233e+06	1.53101e+07	1.02014e+07	1.82389e+07	2.10899e+07	1.75e+07	1.57669e+07	1.81947e+07	9.3708e+06	9.28817e+06	1.49054e+07	1.00732e+07	1.46053e+07	1.14634e+07	4.15149e+07	1.76029e+07	1.15164e+07	1.02845e+07	1.3324e+07	9.98964e+06	1.12293e+07	1.29758e+07
339	P	146.118	13.1714	145.11	C7H15NO2	4-Trimethylammoniobutanoate	Amino Acid Metabolism	Lysine degradation	_	_	5.69891e+06	6.81797e+06	4.14947e+06	5.25775e+06	4.59296e+06	1.00954e+07	7.23763e+06	6.02991e+06	7.55066e+06	5.53954e+06	6.51077e+06	7.14135e+06	5.37766e+06	5.33259e+06	4.55466e+06	4.60961e+06	4.83923e+06	4.02149e+06	4.28516e+06	4.90071e+06	8.83568e+06	7.04175e+06	3.57183e+06	5.30882e+06	5.12938e+06	3.65149e+06	6.1741e+06	3.90643e+06	2.74629e+06	4.00114e+06	6.41001e+06	6.01364e+06	4.01226e+06	5.79714e+06	2.39271e+06	3.52427e+06	2.69558e+06	3.38198e+06	2.60648e+06
825	N	293.249	3.78534	294.256	C19H34O2	[FA methyl(18:0)] 9,10-methylene-9-octadecenoic acid	Lipids: Fatty Acyls	Fatty Acids and Conjugates	_	Fatty Acyls	1.702e+06	2.6793e+06	1.42438e+06	1.99764e+06	2.76936e+06	1.24091e+06	1.95497e+06	3.90486e+06	1.336e+06	799320	2.05007e+06	1.36166e+06	2.28927e+06	1.5599e+06	2.06522e+06	1.34258e+06	1.25638e+06	809116	1.6309e+06	2.19058e+06	2.97879e+06	2.99226e+06	3.34823e+06	2.91365e+06	3.29614e+06	1.07027e+06	1.4217e+06	1.21777e+06	1.35368e+06	1.44188e+06	1.88073e+06	4.44238e+06	2.80248e+06	1.99295e+06	2.06522e+06	2.08365e+06	1.06856e+06	1.47044e+06	1.81377e+06
1287	N	713.478	4.15969	714.486	C46H66O6	(2'S)-Deoxymyxol 2'-alpha-L-fucoside	Biosynthesis of Secondary Metabolites	Carotenoid biosynthesis	_	Biosyn of Secondary Metabolites	889248	1.0438e+06	1.28344e+06	1.22925e+06	1.45319e+06	949046	838457	671608	973585	1.31406e+06	1.10288e+06	1.06877e+06	1.16896e+06	1.20457e+06	746206	711112	682646	985834	854209	2.03886e+06	1.19873e+06	884421	1.50828e+06	1.32338e+06	1.96943e+06	884688	615797	917331	719764	1.10964e+06	1.32893e+06	1.48446e+06	2.12293e+06	1.29566e+06	2.82894e+06	933158	817967	1.23216e+06	760283
83	P	102.055	11.6993	101.048	C4H7NO2	1-Aminocyclopropane-1-carboxylate	Amino Acid Metabolism	Methionine metabolism__Propanoate metabolism	_	Amino Acid Metabolism	607872	507789	905051	907153	546010	1.72887e+06	1.60899e+06	1.38949e+06	1.2945e+06	938053	670167	541884	835318	750643	622264	724124	758961	638335	850617	782847	578172	500960	932042	825786	764024	521995	459540	505080	735083	436129	519737	497060	892958	917409	855125	465892	306408	469958	577980
1289	N	715.493	4.16181	716.502	C46H68O6	[PR] Rhodopin beta-D-glucoside/ Rhodopin glucoside	Lipids: Prenols	Isoprenoids	_	Prenols	321670	305323	441342	1.39263e+06	961498	358847	262558	324383	380058	432514	559400	268881	630171	690144	487322	523019	449130	644581	602431	1.0641e+06	831819	616128	1.13744e+06	970077	1.30471e+06	818852	524016	684540	486780	818785	1.25505e+06	1.29788e+06	1.64841e+06	835133	1.94012e+06	827159	663414	798240	513523
226	P	130.086	10.95	129.079	C6H11NO2	L-Pipecolate	Amino Acid Metabolism	Lysine degradation__Alkaloid biosynthesis II	_	_	4.77871e+06	1.11724e+07	9.04437e+06	1.1236e+07	7.701e+06	4.69923e+06	1.00302e+07	7.87983e+06	7.6792e+06	6.65253e+06	4.77583e+06	9.12542e+06	7.53221e+06	8.8584e+06	4.10769e+06	3.11498e+06	6.50306e+06	5.1354e+06	4.80026e+06	5.5383e+06	4.68199e+06	5.76958e+06	5.27098e+06	7.97295e+06	4.63618e+06	3.14874e+06	5.30152e+06	4.39596e+06	4.00356e+06	3.03511e+06	4.65971e+06	6.29233e+06	4.6766e+06	7.624e+06	5.89792e+06	2.77366e+06	4.54158e+06	3.59657e+06	4.33756e+06
47	P	90.055	15.0213	89.0477	C3H7NO2	L-Alanine	Amino Acid Metabolism	Alanine and aspartate metabolism__Cysteine metabolism__Taurine and hypotaurine metabolism__Selenoamino acid metabolism__D-Alanine metabolism__Carbon fixation__Reductive carboxylate cycle (CO2 fixation)	Cytoplasm, Extracellular, lysosome, mitochondria, peroxisome	Amino Acids	1.62168e+06	2.28171e+06	2.23986e+06	3.80392e+06	2.16134e+06	1.31402e+06	2.05848e+06	2.33511e+06	1.91463e+06	1.30627e+06	2.66995e+06	2.38541e+06	3.94375e+06	1.97766e+06	890805	1.09459e+06	1.21581e+06	984537	914173	2.24406e+06	3.33557e+06	4.58854e+06	2.48741e+06	2.79945e+06	4.21786e+06	1.19859e+06	1.39856e+06	1.24947e+06	1.10217e+06	1.10385e+06	1.78071e+06	3.45172e+06	1.59303e+06	1.72455e+06	1.29473e+06	934337	1.29575e+06	1.14392e+06	911244
506	P	180.086	13.8451	179.079	C6H13NO5	D-Glucosamine	Carbohydrate Metabolism	Aminosugars metabolism	_	_	3.72399e+06	4.87891e+06	4.21105e+06	3.89149e+06	3.85631e+06	6.65861e+06	4.71143e+06	3.50093e+06	2.58437e+06	4.4799e+06	4.0122e+06	3.16189e+06	3.5389e+06	4.01889e+06	4.88432e+06	7.831e+06	3.0493e+06	4.55524e+06	3.29707e+06	4.54646e+06	3.90404e+06	4.8235e+06	4.13558e+06	3.42533e+06	4.52954e+06	3.55014e+06	4.69802e+06	3.51064e+06	3.03466e+06	3.47833e+06	4.59626e+06	3.84219e+06	4.267e+06	4.65962e+06	5.36933e+06	2.84639e+06	2.18082e+06	2.56592e+06	3.02098e+06
1300	P	731.607	4.38354	730.599	C41H83N2O6P	SM(d18:0/18:1(9Z))	Lipids: Sphingolipids	Ceramide phosphocholines (sphingomyelins)	Membrane	Sphingolipids	3.69576e+06	3.52455e+06	3.39472e+06	4.22707e+06	3.81965e+06	3.02435e+06	2.99005e+06	2.80917e+06	2.75371e+06	3.56984e+06	4.20965e+06	6.11951e+06	4.73527e+06	5.03726e+06	4.74716e+06	4.91879e+06	4.78492e+06	4.06381e+06	5.69342e+06	7.42647e+06	5.94878e+06	6.93426e+06	5.47609e+06	6.02886e+06	6.91568e+06	4.68929e+06	4.29863e+06	4.73122e+06	4.80507e+06	5.12511e+06	7.41993e+06	8.01869e+06	6.73904e+06	5.12433e+06	6.59068e+06	4.30039e+06	3.51979e+06	4.37571e+06	3.45346e+06
1087	P/N	454.293	4.9272	453.286	C21H44NO7P	[PE (16:0)] 1-hexadecanoyl-sn-glycero-3-phosphoethanolamine	Lipids: Glycerophospholipids	Glycerophosphoethanolamines	_	Glycerophospholipids	3.56288e+06	1.18638e+06	2.5613e+06	2.46715e+06	2.80671e+06	7.10099e+06	1.10002e+07	5.35954e+06	7.32276e+06	9.47624e+06	2.99866e+06	3.13697e+06	2.93795e+06	4.51085e+06	5.44722e+06	3.68547e+06	3.68719e+06	3.04e+06	3.28933e+06	4.83262e+06	3.05151e+06	3.60805e+06	2.94538e+06	5.28071e+06	6.01979e+06	4.18504e+06	4.38723e+06	3.40504e+06	3.3082e+06	4.43673e+06	5.84346e+06	4.12625e+06	4.20566e+06	8.52542e+06	9.74435e+06	4.23491e+06	4.2065e+06	2.92e+06	4.76353e+06
443	P	166.086	12.0811	165.079	C9H11NO2	L-Phenylalanine	Amino Acid Metabolism	Phenylalanine metabolism__Phenylalanine, tyrosine and tryptophan biosynthesis__Phenylpropanoid biosynthesis__Alkaloid biosynthesis II	Cytoplasm, Extracellular, mitochondria	Amino Acids	473943	984317	1.03322e+06	2.04822e+06	2.51368e+06	375523	785011	1.21135e+06	1.2252e+06	1.55127e+06	592151	1.60094e+06	1.48929e+06	2.68304e+06	1.40754e+06	380094	667152	957690	813569	3.12308e+06	621089	1.60557e+06	1.07698e+06	1.55439e+06	2.8823e+06	369455	550645	813575	620433	1.3589e+06	509566	1.09057e+06	902067	941516	1.58251e+06	388716	430586	677650	665938
913	P/N	337.237	4.02594	336.23	C20H32O4	Leukotriene B4	Lipids: Fatty Acyls	Arachidonic acid metabolism	Membrane (Predicted from LogP), Cytoplasm, endoplasmic reticulum	Eicosanoids	2.20422e+06	4.21487e+06	3.95721e+06	3.23676e+06	6.37457e+06	1.62314e+06	1.95879e+06	3.12044e+06	1.88917e+06	3.31248e+06	3.46765e+06	6.18833e+06	3.30213e+06	2.61708e+06	1.63189e+06	1.5626e+06	2.13878e+06	2.10145e+06	2.30524e+06	3.61215e+06	1.72523e+06	3.48426e+06	3.12368e+06	3.73335e+06	3.73114e+06	1.95514e+06	1.36855e+06	1.05667e+06	992236	922665	1.59889e+06	3.38269e+06	2.82385e+06	1.48402e+06	2.45538e+06	902271	1.92059e+06	1.66089e+06	881832
884	N	321.244	3.81733	322.251	C20H34O3	[FA hydroxy(20:3)] 15S-hydroxy-8Z,11Z,13E-eicosatrienoic acid	Lipids: Fatty Acyls	Eicosanoids	_	Fatty Acyls	4.76615e+06	7.95668e+06	7.49103e+06	2.98287e+06	6.987e+06	3.05393e+06	6.19862e+06	6.58821e+06	4.189e+06	3.81629e+06	4.70579e+06	8.87482e+06	6.51947e+06	4.71892e+06	4.36849e+06	2.72698e+06	2.93232e+06	2.06496e+06	3.25288e+06	7.22312e+06	5.71413e+06	7.70073e+06	6.22584e+06	5.31462e+06	7.32501e+06	2.57892e+06	3.11484e+06	3.35518e+06	2.29704e+06	3.42891e+06	4.8036e+06	8.51393e+06	6.23046e+06	5.14031e+06	4.34377e+06	4.11883e+06	2.82465e+06	3.55243e+06	3.69428e+06
336	P/N	144.078	14.9603	145.085	C5H11N3O2	4-Guanidinobutanoate	Amino Acid Metabolism	Arginine and proline metabolism	_	_	1.88725e+06	1.92387e+06	1.83807e+06	1.05851e+06	1.85556e+06	2.54202e+06	1.45254e+06	1.28839e+06	1.78923e+06	1.95775e+06	2.31015e+06	1.8475e+06	2.04696e+06	1.819e+06	2.60156e+06	1.45479e+06	1.31183e+06	2.42368e+06	2.35908e+06	2.38448e+06	1.69165e+06	1.51827e+06	2.00553e+06	1.60818e+06	1.99856e+06	946950	772105	1.43229e+06	1.33341e+06	1.23789e+06	1.56559e+06	1.84349e+06	2.07928e+06	1.63079e+06	2.0226e+06	808535	534737	1.7588e+06	962901
143	P/N	114.066	9.63296	113.059	C4H7N3O	Creatinine	Amino Acid Metabolism	Arginine and proline metabolism	Cytoplasm	Amino Ketones	7.60587e+08	9.31099e+08	7.16302e+08	6.79206e+08	6.51208e+08	4.55185e+08	7.04768e+08	4.92269e+08	5.43524e+08	5.66593e+08	7.18635e+08	8.25811e+08	7.21929e+08	7.56272e+08	4.0954e+08	3.60094e+08	3.86115e+08	3.65668e+08	4.08502e+08	6.69775e+08	6.54662e+08	7.26411e+08	6.43883e+08	6.82929e+08	6.74852e+08	3.73429e+08	4.02173e+08	4.06182e+08	3.41335e+08	4.14444e+08	6.63032e+08	6.58552e+08	7.04108e+08	6.53085e+08	5.55411e+08	3.2906e+08	3.89393e+08	4.08283e+08	3.72376e+08
67	N	96.96	4.28359	97.9674	H2O4S	Sulfate	Nucleotide Metabolism	Purine metabolism__Cysteine metabolism__Sulfur metabolism	_	_	405581	843393	5.23793e+06	754745	1.52861e+06	1.17212e+07	1.4296e+07	6.67397e+06	2.1156e+07	2.2928e+07	375809	809881	9.40191e+06	1.18044e+06	2.26881e+06	1.38048e+06	1.92644e+06	3.33866e+06	4.36414e+06	4.2777e+06	1.88191e+06	1.13671e+06	7.20286e+06	1.21749e+06	5.20819e+06	7.1118e+06	1.4496e+06	2.40239e+06	1.91041e+06	3.37212e+06	5.09399e+06	1.9954e+06	9.41855e+06	1.5101e+06	8.36016e+06	3.68906e+06	4.13234e+06	1.8829e+06	3.83003e+06
304	P	143.081	12.3729	142.074	C6H10N2O2	Ectoine	Amino Acid Metabolism	Glycine, serine and threonine metabolism	_	Amino Acid Metabolism	4.07944e+06	1.7803e+06	3.69886e+06	3.10459e+06	3.67091e+06	3.04781e+06	1.12094e+06	2.79096e+06	1.65594e+06	2.26405e+06	4.96066e+06	2.00979e+06	3.72903e+06	2.82317e+06	1.83934e+06	2.76723e+06	1.0553e+06	2.22353e+06	1.5359e+06	4.25813e+06	4.97782e+06	2.04014e+06	3.61744e+06	3.25713e+06	3.68258e+06	2.61752e+06	704200	2.41569e+06	1.34651e+06	1.84062e+06	4.72332e+06	2.09043e+06	3.89827e+06	2.65176e+06	3.29495e+06	1.8591e+06	2.81824e+06	2.09427e+06	1.13853e+06
1349	P	794.607	4.04801	793.599	C46H84NO7P	[PC (18:1/20:4)] 1-(1Z-octadecenyl)-2-(5Z,8Z,11Z,14Z-eicosatetraenoyl)-sn-glycero-3-phosphocholine	Lipids: Glycerophospholipids	Glycerophosphocholines	_	Glycerophospholipids	2.85493e+06	2.95422e+06	2.57884e+06	2.21282e+06	2.22373e+06	2.51174e+06	6.15296e+06	2.52021e+06	4.63328e+06	4.59551e+06	3.27429e+06	4.24021e+06	2.40976e+06	3.69044e+06	2.30223e+06	1.65963e+06	1.86297e+06	1.54799e+06	2.44113e+06	2.86355e+06	4.53915e+06	5.33119e+06	3.6164e+06	3.88577e+06	4.05383e+06	2.437e+06	2.45525e+06	1.94148e+06	2.94342e+06	1.65064e+06	4.99976e+06	4.59394e+06	3.51595e+06	5.46757e+06	3.41974e+06	2.19191e+06	2.0023e+06	2.45595e+06	3.13288e+06
843	P/N	301.218	3.80254	302.225	C20H30O2	[FA (20:5)] 5Z,8Z,11Z,14Z,17Z-eicosapentaenoic acid	Lipids: Fatty Acyls	Biosynthesis of unsaturated fatty acids	_	Fatty Acyls	2.2208e+08	2.88971e+08	1.41423e+08	1.92622e+08	2.71303e+08	1.10898e+08	1.44482e+08	2.05298e+08	8.49375e+07	6.979e+07	1.80811e+08	1.58551e+08	1.73112e+08	1.55492e+08	2.0523e+08	1.12597e+08	1.04175e+08	6.94104e+07	1.30273e+08	1.56269e+08	2.20996e+08	3.17435e+08	1.65218e+08	2.03847e+08	1.68605e+08	7.74024e+07	1.06143e+08	1.0384e+08	1.08077e+08	1.09024e+08	9.6167e+07	2.28978e+08	9.94316e+07	9.00875e+07	5.08333e+07	7.21489e+07	5.52048e+07	5.41638e+07	8.92926e+07
889	P/N	325.217	3.82538	326.225	C22H30O2	Promegestone	Xenobiotics Drugs etc	_	_	KEGG Drugs etc	2.14008e+06	2.97475e+06	1.67746e+06	2.5544e+06	3.45903e+06	1.76952e+06	2.54121e+06	2.84713e+06	1.67797e+06	1.76748e+06	2.77693e+06	1.53303e+06	2.6823e+06	2.06086e+06	4.07646e+06	2.90244e+06	2.20214e+06	1.77296e+06	2.88143e+06	2.29014e+06	4.14553e+06	4.6636e+06	3.88398e+06	3.40622e+06	4.03014e+06	1.78621e+06	1.67374e+06	2.90827e+06	1.88371e+06	2.62892e+06	2.41456e+06	8.60746e+06	3.94344e+06	2.30152e+06	2.26149e+06	2.46764e+06	1.81071e+06	2.00712e+06	2.36925e+06
1418	N	885.55	3.72358	886.557	C47H83O13P	[PI (18:0/20:4)] 1-octadecanoyl-2-(5Z,8Z,11Z,14Z-eicosatetraenoyl)-sn-glycero-3-phospho-(1'-myo-inositol)	Lipids: Glycerophospholipids	Glycerophosphoinositols	_	Glycerophospholipids	4.14644e+06	4.45418e+06	3.73017e+06	7.47794e+06	3.62326e+06	2.39358e+06	5.30735e+06	5.26199e+06	7.56335e+06	4.21974e+06	5.13252e+06	4.35733e+06	6.68356e+06	5.89953e+06	5.50121e+06	3.29104e+06	2.72962e+06	3.3412e+06	4.79209e+06	6.0906e+06	7.48977e+06	5.65182e+06	5.93625e+06	7.22797e+06	6.02452e+06	2.53815e+06	3.18576e+06	3.73309e+06	5.50469e+06	3.64814e+06	6.99658e+06	7.26223e+06	5.30607e+06	6.38759e+06	4.49583e+06	2.52908e+06	2.07912e+06	3.84314e+06	5.08929e+06
634	P	218.15	12.7135	217.143	C9H19N3O3	gamma-L-Glutamylputrescine	Amino Acid Metabolism	Arginine and proline metabolism	_	Amino Acid Metabolism	51179.2	558579	148274	372695	1.25825e+06	41406.9	558346	258107	277450	792770	52151.4	835243	197276	685522	1.57523e+06	43915.3	709679	347088	312659	1.95109e+06	62580.6	860396	127208	345798	1.6786e+06	20447.2	556228	221974	191170	1.31329e+06	47105.6	750089	168920	334435	1.01293e+06	10722.1	352259	179952	96563.4
381	P	154.086	7.40402	153.079	C8H11NO2	Dopamine	Amino Acid Metabolism	Tyrosine metabolism__Indole and ipecac alkaloid biosynthesis__Alkaloid biosynthesis I	Cytoplasm, Extracellular	Catecholamines and Derivatives	266584	165351	183340	172259	537982	260787	662330	1.74673e+06	1.23705e+06	287665	239226	589334	400439	442518	1.02926e+06	519537	407171	271895	494025	274846	608981	2.70864e+06	174059	693947	1.26232e+06	401770	1.05535e+06	1.60484e+06	1.13782e+06	1.35647e+06	749099	367204	382082	1.1269e+06	230822	400573	248194	198944	453357
633	P	218.138	9.69997	217.131	C10H19NO4	O-Propanoylcarnitine	Lipids: Fatty Acyls	OxidationofBranchedFattyAcids	_	_	1.38381e+06	1.51694e+06	1.20982e+06	2.53101e+06	2.01728e+06	4.19037e+06	2.54773e+06	2.43637e+06	3.20335e+06	4.30108e+06	3.05209e+06	2.69375e+06	2.8407e+06	4.93446e+06	2.14825e+06	3.58355e+06	4.39186e+06	3.08985e+06	1.31207e+06	2.76216e+06	4.33274e+06	2.32015e+06	1.76258e+06	2.71586e+06	2.22193e+06	2.56139e+06	2.15852e+06	2.31092e+06	609173	2.13264e+06	2.13232e+06	7.27002e+06	2.02709e+06	3.68689e+06	3.9866e+06	3.09949e+06	3.06484e+06	1.64384e+06	840295
855	N	305.249	3.78377	306.256	C20H34O2	[FA (20:3)] 8Z,11Z,14Z-eicosatrienoic acid	Lipids: Fatty Acyls	Fatty Acids and Conjugates	_	Fatty Acyls	1.22323e+07	1.98917e+07	1.38019e+07	1.00141e+07	1.73514e+07	8.65458e+06	1.85828e+07	2.14126e+07	1.95154e+07	1.10917e+07	9.51594e+06	1.78262e+07	1.47822e+07	1.17971e+07	1.08638e+07	6.28724e+06	7.0411e+06	3.73279e+06	9.76245e+06	1.40839e+07	1.04769e+07	1.30936e+07	1.10121e+07	1.13442e+07	1.27048e+07	3.6704e+06	4.96974e+06	4.33724e+06	6.12746e+06	4.93095e+06	8.5355e+06	1.2576e+07	9.41475e+06	8.68022e+06	6.35586e+06	5.47553e+06	3.35577e+06	4.14548e+06	6.22947e+06
724	P	249.123	7.50732	248.116	C13H16N2O3	6-Hydroxymelatonin	Amino Acid Metabolism	Tryptophan metabolism	Cytoplasm	Indoles and Indole Derivatives	251459	375049	341026	54264.7	138440	4.79205e+06	3.73031e+06	1.60471e+06	1.29785e+06	3.25593e+06	810347	647283	919987	160744	1.89976e+06	1.07888e+06	596657	811485	1.63307e+06	874397	197925	414183	329236	260845	337835	578071	215794	1.0415e+06	445726	477342	224454	786369	1.08813e+06	248472	975068	205992	270289	482578	303016
181	N	121.029	5.88849	122.037	C7H6O2	Benzoate	Amino Acid Metabolism	Phenylalanine metabolism__Benzoate degradation via hydroxylation__Biphenyl degradation__Toluene and xylene degradation__Benzoate degradation via CoA ligation__Alkaloid biosynthesis II	_	_	1.56851e+06	446954	1.11617e+06	562178	1.0301e+06	2.71436e+06	1.14413e+06	556620	1.65336e+06	4.28616e+06	818914	1.26183e+06	1.69533e+06	621415	3.53417e+06	668792	687666	4.60986e+06	2.53199e+06	915564	587247	825448	614387	1.94614e+06	711222	693740	441203	689395	457230	627920	636360	1.03757e+06	1.16352e+06	978267	777198	469719	450306	534631	423081
329	P	146.081	8.67555	145.074	C6H11NO3	[FA oxo,amino(6:0)] 3-oxo-5S-amino-hexanoic acid	Amino Acid Metabolism	Lysine degradation	_	Fatty Acyls	4.46464e+06	6.68333e+06	7.25171e+06	1.21337e+07	7.50509e+06	1.20073e+07	7.8805e+06	7.3855e+06	1.46872e+07	1.63554e+07	5.89319e+06	6.94045e+06	7.32561e+06	1.04566e+07	1.11168e+07	7.9958e+06	4.52105e+06	1.0535e+07	1.42223e+07	8.64251e+06	7.75358e+06	4.81482e+06	7.05854e+06	1.04372e+07	9.65062e+06	4.58011e+06	3.78913e+06	4.26979e+06	7.08248e+06	1.01838e+07	1.22204e+07	7.74427e+06	6.48404e+06	1.22283e+07	1.0733e+07	4.31129e+06	2.74155e+06	3.91328e+06	4.6421e+06
217	P/N	129.066	14.5973	128.059	C5H8N2O2	5,6-Dihydrothymine	Nucleotide Metabolism	Pyrimidine metabolism	_	_	2.05337e+07	2.87897e+07	2.31701e+07	3.06711e+07	2.96462e+07	2.69261e+07	2.37997e+07	2.42183e+07	2.7977e+07	2.44533e+07	3.23566e+07	2.5946e+07	3.19328e+07	4.74538e+07	3.00664e+07	2.1817e+07	2.2808e+07	2.19639e+07	3.33725e+07	3.59258e+07	3.12721e+07	2.78487e+07	2.85617e+07	4.7084e+07	2.78664e+07	1.74928e+07	1.17808e+07	3.68679e+07	2.29369e+07	1.68119e+07	3.13149e+07	2.91053e+07	3.21931e+07	5.04883e+07	2.3566e+07	9.8414e+06	7.5388e+06	2.54713e+07	1.50501e+07
199	P	126.066	10.6522	125.059	C5H7N3O	5-Methylcytosine	Nucleotide Metabolism	Pyrimidine metabolism	Cytoplasm (Predicted from LogP)	Pyrimidines and Derivatives	1.09483e+06	786918	2.43245e+06	1.82473e+06	2.45864e+06	2.4508e+06	2.72673e+06	2.93632e+06	4.7126e+06	2.74916e+06	1.54497e+06	1.53474e+06	2.31265e+06	2.73964e+06	1.18023e+06	2.43037e+06	1.5818e+06	2.83097e+06	3.13198e+06	2.6822e+06	1.68366e+06	3.02409e+06	2.10273e+06	4.20139e+06	3.24414e+06	1.36841e+06	1.02193e+06	2.16737e+06	1.39148e+06	985268	1.22048e+06	2.58782e+06	1.41562e+06	2.36726e+06	1.74592e+06	1.0898e+06	638142	1.04967e+06	1.02034e+06
104	P	105.07	6.7778	104.063	C8H8	Styrene	Xenobiotics Biodegradation and Metabolism	Ethylbenzene degradation__Styrene degradation	_	Xenobiotics Biodegradation and Metabolism	787835	761324	5.02072e+06	643567	2.28621e+06	799434	906532	789873	720780	833422	778539	949716	5.84924e+06	1.57967e+06	1.08104e+06	854929	921472	1.37993e+06	995174	3.17741e+06	556968	1.19606e+06	3.18742e+06	1.63923e+06	2.80087e+06	871335	1.04497e+06	1.36974e+06	808855	1.00576e+06	1.14748e+06	1.93539e+06	3.58236e+06	1.22488e+06	1.56741e+06	880979	953881	1.10514e+06	934407
838	N	297.28	3.77547	298.287	C19H38O2	Nonadecanoicacid	Lipids: Fatty Acyls	Fatty Acids and Conjugates	_	_	1.0793e+06	1.81988e+06	1.43459e+06	1.75494e+06	1.35424e+06	1.50718e+06	1.95178e+06	2.63297e+06	1.58662e+06	936229	1.40311e+06	1.56812e+06	2.20654e+06	1.43306e+06	1.44648e+06	993673	1.27328e+06	1.30493e+06	1.28161e+06	1.89995e+06	2.27171e+06	2.89169e+06	4.61824e+06	2.9308e+06	2.89125e+06	1.23011e+06	1.69748e+06	2.00465e+06	1.43414e+06	1.35345e+06	2.19517e+06	6.11283e+06	5.88118e+06	3.6582e+06	2.87244e+06	1.97474e+06	1.7676e+06	2.5338e+06	2.48756e+06
1005	P	383.331	3.87292	382.324	C27H42O	[ST (3:0)] cholest-5Z,7Z,24-trien-3beta-ol	Lipids: Sterol lipids	Sterols	_	Sterols	1.2388e+06	1.25947e+06	722604	1.90477e+06	1.00465e+06	713633	628362	1.09224e+06	1.36024e+06	916466	1.49944e+06	1.51006e+06	1.15753e+06	889027	481435	490799	679076	520047	586307	1.15967e+06	1.41423e+06	1.36555e+06	1.28226e+06	1.76692e+06	1.9347e+06	706899	1.35031e+06	540009	758114	645537	1.47368e+06	2.54141e+06	1.59871e+06	1.03232e+06	2.0317e+06	688691	865058	1.22027e+06	587215
792	N	277.217	3.83286	278.225	C18H30O2	[FA (18:3)] 9Z,12Z,15Z-octadecatrienoic acid	Lipids: Fatty Acyls	alpha-Linolenic acid metabolism__Biosynthesis of unsaturated fatty acids	_	Fatty Acyls	3.59227e+07	4.94947e+07	2.21802e+07	4.56092e+07	6.55164e+07	1.91992e+07	2.53705e+07	4.35166e+07	2.07336e+07	1.40184e+07	3.61726e+07	2.23457e+07	2.78894e+07	3.30928e+07	3.77804e+07	1.94864e+07	1.68466e+07	1.26569e+07	2.67965e+07	3.94197e+07	5.37151e+07	4.9389e+07	3.46259e+07	4.96741e+07	5.04178e+07	1.45141e+07	1.64638e+07	1.47322e+07	1.7648e+07	2.15321e+07	2.46631e+07	5.59669e+07	2.73514e+07	2.19382e+07	2.02642e+07	1.91055e+07	1.0028e+07	9.83933e+06	1.79198e+07
1033	P	407.367	3.88132	406.36	C30H46	[PR] 4,4'-Diapophytofluene	Lipids: Prenols	Isoprenoids	_	Prenols	1.64501e+06	1.06084e+06	1.00664e+06	1.02103e+06	1.00485e+06	631501	766265	554968	701357	544649	1.28603e+06	1.03067e+06	916676	857518	495089	560208	288678	352610	346727	911456	1.40144e+06	1.12428e+06	963421	1.01183e+06	988371	530266	476616	539853	535664	477022	1.20842e+06	1.06384e+06	856817	1.15171e+06	830888	414667	413821	616692	594492
1257	N	599.321	4.23057	600.33	C34H48O9	5-Oxoavermectin ''2a'' aglycone	Biosynthesis of Polyketides and Nonribosomal Peptides	Biosynthesis of 12-, 14- and 16-membered macrolides	_	Polyketides and Nonribosomal Peptides	1.64162e+06	2.31858e+06	1.76246e+06	2.15384e+06	1.48881e+06	2.49905e+06	2.82739e+06	2.19854e+06	2.34254e+06	2.75159e+06	3.21075e+06	1.46005e+06	2.39133e+06	1.5649e+06	1.9752e+06	2.88842e+06	2.95004e+06	2.87506e+06	2.6637e+06	1.81126e+06	3.61733e+06	2.33075e+06	2.43466e+06	2.24399e+06	2.4768e+06	2.72118e+06	2.07929e+06	2.02613e+06	1.9487e+06	1.88657e+06	5.95817e+06	4.94142e+06	5.01193e+06	2.58325e+06	3.72897e+06	1.74196e+06	2.6318e+06	2.29992e+06	1.44997e+06
985	P	369.352	3.88133	368.344	C27H44	[ST] (5Z,7E)-9,10-seco-5,7,10(19)-cholestatriene	Lipids: Sterol lipids	Secosteroids	_	Sterols	5.63159e+07	6.56934e+07	4.1542e+07	6.76872e+07	3.90162e+07	2.84055e+07	2.76524e+07	2.94585e+07	2.46622e+07	2.38892e+07	6.05111e+07	7.73679e+07	4.96823e+07	5.28344e+07	2.94441e+07	2.73902e+07	2.74547e+07	2.16756e+07	2.86593e+07	6.30251e+07	6.11902e+07	8.0141e+07	6.48509e+07	5.63628e+07	9.18561e+07	2.83447e+07	3.07947e+07	2.83119e+07	3.47633e+07	2.92106e+07	6.88138e+07	8.97466e+07	5.72641e+07	5.08247e+07	6.31984e+07	2.86895e+07	2.53328e+07	3.86452e+07	3.19147e+07
409	P	160.097	8.02011	159.09	C7H13NO3	5-Acetamidopentanoate	Amino Acid Metabolism	Lysine degradation	_	Amino Acid Metabolism	1.06659e+06	1.50243e+06	1.21376e+06	1.79403e+06	1.01144e+06	1.98723e+06	930640	904040	1.53835e+06	2.96826e+06	1.54534e+06	1.35401e+06	1.26186e+06	2.26351e+06	1.77767e+06	1.30826e+06	588970	1.58263e+06	1.81164e+06	1.61486e+06	878056	1.02716e+06	1.3163e+06	2.18003e+06	1.85202e+06	538631	751742	971449	857986	1.1231e+06	1.50586e+06	1.53458e+06	1.40283e+06	1.73938e+06	1.3763e+06	569954	601964	667858	1.09945e+06
701	P	241.154	9.9651	240.147	C12H20N2O3	Slaframine	Biosynthesis of Secondary Metabolites	Alkaloid biosynthesis II	_	Biosyn of Secondary Metabolites	1.42997e+06	1.50746e+06	1.11214e+06	1.33051e+06	1.26764e+06	1.47183e+06	2.81776e+06	1.68007e+06	3.27954e+06	3.32717e+06	1.07353e+06	1.48738e+06	1.29916e+06	1.33218e+06	1.1807e+06	868150	1.03886e+06	1.33305e+06	1.26548e+06	1.129e+06	1.193e+06	1.95035e+06	1.51409e+06	1.59808e+06	1.02291e+06	969977	1.16918e+06	1.40548e+06	954037	1.57871e+06	1.50433e+06	2.23987e+06	1.90266e+06	1.64428e+06	1.35325e+06	659266	819286	1.07131e+06	637642
916	N	337.239	4.01343	338.246	C20H34O4	[FA hydroxy(20:3)] 8,9-dihydroxy-5Z,11Z,14Z-eicosatrienoic acid	Lipids: Fatty Acyls	Eicosanoids	_	Fatty Acyls	3.69648e+06	7.30205e+06	8.80137e+06	1.96009e+06	5.88982e+06	2.82452e+06	3.71911e+06	2.97921e+06	4.40982e+06	5.61742e+06	3.17273e+06	7.7516e+06	5.85628e+06	3.21438e+06	1.68904e+06	1.27632e+06	1.7564e+06	1.23191e+06	1.79608e+06	6.2445e+06	2.60543e+06	3.27671e+06	3.24321e+06	2.33463e+06	3.04657e+06	1.12777e+06	1.27822e+06	1.10469e+06	836326	1.10127e+06	2.11448e+06	3.58635e+06	3.90996e+06	1.28136e+06	2.16853e+06	1.49049e+06	1.18075e+06	1.20897e+06	1.00819e+06
142	P/N	112.052	9.626	113.059	C4H7N3O	Creatinine	Amino Acid Metabolism	Arginine and proline metabolism	Cytoplasm	Amino Ketones	1.0269e+06	1.95864e+06	931417	948324	1.16861e+06	507015	1.16569e+06	549058	584427	794251	1.13882e+06	1.26257e+06	834113	973154	444787	436302	534460	343938	368221	818367	972126	1.22675e+06	811168	800439	807716	569202	575268	392804	291403	407235	1.16525e+06	1.15816e+06	751209	666076	588405	498535	546313	342230	307731
870	N	311.296	3.75765	312.303	C20H40O2	[FA (20:0)] eicosanoic acid	Lipids: Fatty Acyls	Fatty Acids and Conjugates	_	Fatty Acyls	1.41755e+06	2.31813e+06	1.64811e+06	1.70313e+06	1.48628e+06	1.12529e+06	1.14302e+06	2.35592e+06	826935	548718	2.00175e+06	1.78545e+06	2.21741e+06	1.43491e+06	1.48849e+06	1.23416e+06	1.299e+06	1.17867e+06	1.00512e+06	2.06335e+06	2.92822e+06	3.06639e+06	4.09538e+06	2.5568e+06	3.27667e+06	1.22473e+06	1.76074e+06	1.73996e+06	1.14013e+06	1.36387e+06	2.20017e+06	6.10722e+06	5.52139e+06	2.80223e+06	3.2737e+06	1.93635e+06	1.91825e+06	2.10784e+06	1.66514e+06
550	P	190.05	6.17858	189.043	C10H7NO3	Kynurenate	Amino Acid Metabolism	Tryptophan metabolism	_	_	4.95842e+06	1.15908e+07	1.04601e+07	5.72391e+06	6.43122e+06	6.71436e+06	9.6811e+06	8.39823e+06	5.55711e+06	1.17136e+07	5.08763e+06	5.83891e+06	9.68905e+06	5.9669e+06	1.00019e+07	5.97367e+06	4.4356e+06	5.83447e+06	6.92272e+06	4.82037e+06	3.60959e+06	4.58604e+06	7.22158e+06	4.97942e+06	5.31548e+06	2.94731e+06	4.2264e+06	5.44067e+06	3.25985e+06	3.75178e+06	5.06467e+06	6.89217e+06	9.95812e+06	4.86291e+06	8.35127e+06	2.88404e+06	3.38153e+06	3.81872e+06	3.32814e+06
1086	P/N	452.279	4.84319	453.286	C21H44NO7P	[PE (16:0)] 1-hexadecanoyl-sn-glycero-3-phosphoethanolamine	Lipids: Glycerophospholipids	Glycerophosphoethanolamines	_	Glycerophospholipids	5.62813e+06	1.66433e+06	2.9107e+06	2.68672e+06	2.75826e+06	1.02711e+07	1.33723e+07	6.61968e+06	7.84049e+06	1.10337e+07	4.13027e+06	3.65982e+06	3.56261e+06	5.33788e+06	5.964e+06	4.31201e+06	4.264e+06	3.49875e+06	3.75614e+06	5.84303e+06	3.45045e+06	4.46808e+06	3.18481e+06	6.64018e+06	6.49883e+06	4.76992e+06	4.25653e+06	2.96136e+06	4.0739e+06	4.30054e+06	6.633e+06	4.72698e+06	4.43539e+06	1.07637e+07	1.11328e+07	4.16869e+06	3.37883e+06	2.28107e+06	4.48118e+06
510	N	179.056	14.2443	180.063	C6H12O6	D-Glucose	Carbohydrate Metabolism	Glycolysis / Gluconeogenesis__Pentose phosphate pathway__Galactose metabolism__Starch and sucrose metabolism__Streptomycin biosynthesis__Indole and ipecac alkaloid biosynthesis	_	_	1.25116e+06	4.31639e+06	4.41434e+06	4.97124e+06	2.50372e+06	1.28946e+06	1.06454e+06	2.94647e+06	2.17829e+06	1.9076e+06	1.5977e+06	3.69128e+06	3.68361e+06	2.18254e+06	924707	1.11552e+06	1.21833e+06	3.47207e+06	652956	3.69277e+06	1.53611e+06	1.45234e+06	4.2119e+06	3.56385e+06	2.2637e+06	1.60513e+06	1.19851e+06	2.71178e+06	2.75764e+06	2.57897e+06	4.1897e+06	3.77822e+06	3.96915e+06	4.01298e+06	4.20769e+06	1.43175e+06	1.20755e+06	2.93611e+06	769816
1119	P	482.361	4.92155	481.353	C24H52NO6P	[PC (16:2)] 1-hexadecyl-sn-glycero-3-phosphocholine	Lipids: Glycerophospholipids	Glycerophosphocholines	_	Glycerophospholipids	1.15659e+07	9.27792e+06	8.55825e+06	7.02502e+06	5.94427e+06	9.36372e+06	9.91473e+06	8.62852e+06	1.04544e+07	9.8513e+06	1.39658e+07	1.17366e+07	1.06913e+07	8.39693e+06	6.3757e+06	8.58095e+06	7.80271e+06	8.1111e+06	9.16634e+06	9.32193e+06	1.56068e+07	1.60623e+07	1.42561e+07	1.39793e+07	1.57612e+07	9.33334e+06	7.17387e+06	6.92156e+06	7.66235e+06	7.76934e+06	1.73049e+07	2.36526e+07	1.80108e+07	1.35315e+07	1.7402e+07	7.70043e+06	7.40881e+06	7.70392e+06	5.69495e+06
918	N	337.312	3.73518	338.318	C22H42O2	[FA (22:0)] 13Z-docosenoic acid	Lipids: Fatty Acyls	Biosynthesis of unsaturated fatty acids	_	Fatty Acyls	1.37678e+08	1.81458e+08	1.0936e+08	2.15221e+08	1.32278e+08	2.78261e+07	6.29613e+07	1.19779e+08	4.50545e+07	1.83008e+07	1.36962e+08	1.37068e+08	1.46821e+08	1.39508e+08	6.66843e+07	5.22339e+07	6.18907e+07	3.61096e+07	7.56166e+07	1.55151e+08	1.55104e+08	1.93842e+08	2.1447e+08	1.98097e+08	1.88422e+08	5.3734e+07	8.20831e+07	5.39541e+07	6.04383e+07	4.92098e+07	9.34229e+07	2.56178e+08	1.08286e+08	1.45235e+08	1.00379e+08	8.21086e+07	4.79139e+07	4.78198e+07	8.37677e+07
864	N	309.28	3.76426	310.287	C20H38O2	[FA (20:0)] 11Z-eicosenoic acid	Lipids: Fatty Acyls	Biosynthesis of unsaturated fatty acids	_	Fatty Acyls	1.47665e+08	2.41539e+08	1.38406e+08	2.88563e+08	2.63104e+08	5.76371e+07	1.05996e+08	2.31513e+08	1.15613e+08	4.37491e+07	1.69182e+08	1.51095e+08	2.35724e+08	1.96546e+08	1.63668e+08	9.49604e+07	1.15013e+08	7.7814e+07	1.92272e+08	2.29812e+08	2.61727e+08	3.29862e+08	3.58367e+08	3.50826e+08	3.45133e+08	7.31398e+07	1.20406e+08	9.58397e+07	1.21237e+08	1.13572e+08	1.47531e+08	4.96937e+08	2.57598e+08	2.3522e+08	1.8847e+08	1.24639e+08	8.25728e+07	9.7636e+07	1.65798e+08
216	P	129.066	13.9584	128.059	C5H8N2O2	5,6-Dihydrothymine	Nucleotide Metabolism	Pyrimidine metabolism	_	_	558493	1.04723e+06	1.29682e+06	1.00064e+06	3.96171e+06	338359	393552	513464	478479	1.59462e+06	611605	937665	1.48736e+06	874501	2.07305e+06	325646	391173	616198	617105	3.36752e+06	691368	924766	1.1963e+06	942203	3.48309e+06	268041	262118	511500	496120	1.77266e+06	600329	789692	973177	911266	2.7233e+06	235011	207544	389511	369566
1160	P/N	508.377	4.79093	507.369	C26H54NO6P	[PC (18:1)] 1-(11Z-octadecenyl)-sn-glycero-3-phosphocholine	Lipids: Glycerophospholipids	Glycerophosphocholines	_	Glycerophospholipids	2.11494e+07	1.76039e+07	2.01564e+07	1.87508e+07	1.44608e+07	1.43421e+07	2.01111e+07	1.42322e+07	2.24996e+07	1.89021e+07	2.60285e+07	2.62988e+07	2.46334e+07	1.92753e+07	1.23261e+07	1.38421e+07	1.42266e+07	1.73554e+07	2.19768e+07	2.20067e+07	3.45217e+07	3.87046e+07	4.16222e+07	3.50361e+07	4.09757e+07	1.81974e+07	1.38964e+07	1.82416e+07	1.91463e+07	1.66097e+07	4.6684e+07	5.64309e+07	6.00277e+07	3.91252e+07	5.17922e+07	1.52977e+07	1.66708e+07	2.68477e+07	1.70595e+07
737	N	251.202	3.86933	252.209	C16H28O2	[FA (16:2)] 9,12-hexadecadienoic acid	Lipids: Fatty Acyls	Fatty Acids and Conjugates	_	Fatty Acyls	1.53873e+07	2.95578e+07	1.34696e+07	2.40062e+07	2.93726e+07	8.72057e+06	1.46606e+07	1.99079e+07	8.70811e+06	6.08435e+06	1.56733e+07	1.3252e+07	1.69899e+07	1.69768e+07	1.54055e+07	8.20763e+06	1.0484e+07	6.05602e+06	1.31778e+07	1.63168e+07	2.55544e+07	3.02261e+07	2.03607e+07	2.74488e+07	2.00263e+07	5.55039e+06	8.68238e+06	7.13435e+06	8.05978e+06	8.27655e+06	9.79881e+06	3.38318e+07	1.22025e+07	1.10431e+07	6.66589e+06	7.00704e+06	5.56465e+06	3.93402e+06	8.096e+06
662	N	225.186	3.91942	226.193	C14H26O2	(9Z)-Tetradecenoic acid	Lipids: Fatty Acyls	Fatty Acids and Conjugates	_	_	9.73616e+06	2.29603e+07	9.64294e+06	1.71171e+07	2.23336e+07	6.79016e+06	1.30221e+07	1.59043e+07	1.58655e+07	7.71977e+06	1.3298e+07	9.5895e+06	1.45242e+07	1.18302e+07	1.1833e+07	6.01462e+06	8.04629e+06	4.86406e+06	1.09176e+07	1.07534e+07	2.34633e+07	2.70838e+07	1.55874e+07	2.3009e+07	1.74241e+07	3.71295e+06	6.48758e+06	6.26648e+06	6.50269e+06	7.48638e+06	1.04332e+07	3.55892e+07	1.97485e+07	1.18772e+07	7.16841e+06	6.76961e+06	6.52801e+06	5.44911e+06	8.73081e+06
888	P/N	327.232	3.7995	326.225	C22H30O2	Promegestone	Xenobiotics Drugs etc	_	_	KEGG Drugs etc	4.85795e+06	6.40777e+06	5.06045e+06	6.84623e+06	7.24521e+06	2.74262e+06	3.71669e+06	4.67933e+06	3.06557e+06	3.57001e+06	6.09858e+06	4.50704e+06	7.70285e+06	5.48167e+06	3.65356e+06	3.72805e+06	2.46446e+06	3.30109e+06	3.56961e+06	5.49057e+06	9.34547e+06	1.02166e+07	9.94398e+06	8.88135e+06	1.03168e+07	2.73213e+06	2.89508e+06	5.28242e+06	3.95109e+06	3.98323e+06	6.79381e+06	1.79675e+07	1.04492e+07	6.81311e+06	5.95999e+06	3.40015e+06	2.61059e+06	4.94988e+06	4.82508e+06
215	P	129.066	13.3274	128.059	C5H8N2O2	5,6-Dihydrothymine	Nucleotide Metabolism	Pyrimidine metabolism	_	_	1.70789e+06	3.08133e+06	1.8552e+06	1.64739e+06	5.16876e+06	4.25228e+06	1.71739e+06	2.66965e+06	1.83403e+06	2.64077e+06	2.81925e+06	1.64769e+06	2.52139e+06	1.49136e+06	3.26652e+06	2.37196e+06	1.3045e+06	2.23897e+06	1.57912e+06	4.18635e+06	3.15332e+06	2.08537e+06	1.96344e+06	2.07136e+06	5.0862e+06	1.23833e+06	847211	2.26434e+06	668353	1.2939e+06	1.915e+06	1.56085e+06	1.40169e+06	1.47928e+06	2.78345e+06	778015	360955	994219	419162
480	P	175.108	10.0248	174.1	C7H14N2O3	N-Acetylornithine	Amino Acid Metabolism	Arginine and proline metabolism	_	Amino Acids	3.14234e+06	1.17358e+06	2.30212e+06	1.98497e+06	2.98034e+06	1.11121e+06	1.2458e+06	1.02462e+06	1.81833e+06	1.2604e+06	3.50361e+06	4.60867e+06	3.87454e+06	3.28272e+06	2.34043e+06	1.05223e+06	1.87705e+06	1.15153e+06	2.52068e+06	6.48495e+06	3.64713e+06	3.85095e+06	2.17173e+06	5.3243e+06	6.66108e+06	1.62036e+06	1.51177e+06	765647	1.14421e+06	2.27432e+06	2.75336e+06	3.60337e+06	3.51166e+06	4.47263e+06	8.29897e+06	2.21824e+06	1.76366e+06	1.84853e+06	947087
228	P	130.086	12.2711	129.079	C6H11NO2	L-Pipecolate	Amino Acid Metabolism	Lysine degradation__Alkaloid biosynthesis II	_	_	3.04446e+07	3.95849e+07	5.54108e+07	4.47828e+07	6.93687e+07	9.47609e+07	7.31383e+07	5.58628e+07	4.43724e+07	9.40438e+07	4.15338e+07	5.65784e+07	7.3764e+07	7.82315e+07	7.58093e+07	7.31241e+07	6.74458e+07	6.14525e+07	1.06436e+08	7.51055e+07	4.96212e+07	6.66978e+07	6.08386e+07	1.24892e+08	7.12358e+07	3.83476e+07	4.02078e+07	4.59551e+07	7.18967e+07	4.34478e+07	5.03387e+07	7.57699e+07	9.29732e+07	1.78004e+08	9.6963e+07	4.58489e+07	3.12533e+07	2.95033e+07	4.53605e+07
511	N	179.056	14.5733	180.063	C6H12O6	D-Glucose	Carbohydrate Metabolism	Glycolysis / Gluconeogenesis__Pentose phosphate pathway__Galactose metabolism__Starch and sucrose metabolism__Streptomycin biosynthesis__Indole and ipecac alkaloid biosynthesis	_	_	1.28854e+06	4.2929e+06	4.43045e+06	4.97296e+06	1.39035e+06	746525	656814	991091	1.09381e+06	1.33481e+06	1.78109e+06	3.71693e+06	3.65058e+06	1.62643e+06	980244	1.03473e+06	1.17871e+06	3.50015e+06	1.85026e+06	1.44442e+06	1.28173e+06	1.21992e+06	4.19463e+06	3.58994e+06	1.53849e+06	1.32422e+06	1.42716e+06	941883	1.79873e+06	930433	4.24972e+06	3.77108e+06	3.99399e+06	3.99197e+06	4.18481e+06	1.12688e+06	1.32259e+06	1.89824e+06	1.87931e+06
77	P	101.06	13.1708	100.052	C5H8O2	Tiglic acid	Lipids: Fatty Acyls	Fatty Acids and Conjugates	_	Fatty Acids	443861	747173	616027	605345	470070	448246	408982	443605	453222	444377	658369	1.00806e+06	880292	773550	451896	373951	358882	412628	419464	680390	654050	802981	809130	520931	699679	317881	327398	352219	272140	311345	737514	848522	719999	546214	565165	265303	232114	312412	244472
141	P	114.055	14.0731	113.048	C5H7NO2	(S)-1-Pyrroline-5-carboxylate	Amino Acid Metabolism	Glutamate metabolism__Arginine and proline metabolism	_	Amino Acid	1.00202e+07	6.17796e+06	9.12635e+06	3.21452e+06	1.90266e+07	3.31332e+06	8.90347e+06	3.14329e+06	8.48205e+06	4.53263e+06	7.25835e+06	9.22871e+06	8.60716e+06	6.12861e+06	5.92028e+06	5.11281e+06	3.85595e+06	3.99177e+06	3.46308e+06	9.10539e+06	1.2038e+07	1.5242e+07	5.28369e+06	5.7726e+06	7.88418e+06	4.38885e+06	2.66891e+06	5.37815e+06	2.84264e+06	5.46202e+06	6.74351e+06	7.3425e+06	6.64924e+06	8.76594e+06	6.45812e+06	3.40601e+06	1.86327e+06	2.39749e+06	2.81376e+06
770	N	265.218	3.84074	266.225	C17H30O2	[FA (17:0)] 7-heptadecynoic acid	Lipids: Fatty Acyls	Fatty Acids and Conjugates	_	Fatty Acyls	2.82495e+06	5.04916e+06	3.08204e+06	4.15807e+06	6.00899e+06	1.32355e+06	2.77663e+06	3.84744e+06	1.57785e+06	1.25895e+06	3.36084e+06	2.91614e+06	4.61597e+06	3.139e+06	3.29863e+06	1.69171e+06	1.93059e+06	1.41581e+06	2.10271e+06	3.88896e+06	5.61535e+06	6.9752e+06	5.8804e+06	5.34842e+06	5.31368e+06	1.34843e+06	2.19457e+06	1.95345e+06	1.58956e+06	2.32365e+06	2.95017e+06	9.39285e+06	4.38262e+06	3.14798e+06	2.47854e+06	1.93235e+06	1.50461e+06	1.5957e+06	1.98814e+06
905	N	331.264	3.76048	332.272	C22H36O2	[FA (22:4)] 7Z,10Z,13Z,16Z-docosatetraenoic acid	Lipids: Fatty Acyls	Fatty Acids and Conjugates	_	Fatty Acyls	5.00726e+06	6.50923e+06	4.08964e+06	5.50011e+06	6.00983e+06	3.02382e+06	7.23944e+06	1.06147e+07	5.08166e+06	2.74821e+06	4.9147e+06	4.18993e+06	6.55772e+06	4.27899e+06	4.96534e+06	2.72138e+06	2.86207e+06	1.93261e+06	4.36569e+06	5.03569e+06	7.21151e+06	8.45112e+06	9.03636e+06	7.4534e+06	6.64668e+06	1.69164e+06	2.61303e+06	2.55776e+06	2.51857e+06	2.55092e+06	4.29375e+06	1.13265e+07	6.41285e+06	5.49225e+06	3.52596e+06	2.86007e+06	1.78261e+06	2.12095e+06	3.20815e+06
30	P	84.0808	12.2677	83.0735	C5H9N	Piperideine	Amino Acid Metabolism	Lysine degradation__Alkaloid biosynthesis II	_	_	5.27817e+06	7.44956e+06	1.04807e+07	7.76488e+06	1.22894e+07	1.79726e+07	1.34548e+07	1.11723e+07	6.37245e+06	1.80497e+07	7.6064e+06	1.06829e+07	1.47916e+07	1.48929e+07	1.50472e+07	1.36327e+07	1.28217e+07	1.26341e+07	2.18358e+07	1.47735e+07	9.44009e+06	1.27978e+07	1.25669e+07	2.54186e+07	1.43287e+07	7.08835e+06	7.69029e+06	9.40463e+06	1.4548e+07	8.57258e+06	9.47817e+06	1.49342e+07	1.97632e+07	3.59075e+07	1.9629e+07	8.56544e+06	5.8196e+06	5.82053e+06	9.10117e+06
22	N	81.0457	11.2613	82.0531	C4H6N2	Fomepizole	Xenobiotics Drugs etc	_	_	KEGG Drugs etc	1.45076e+06	1.64632e+06	2.28635e+06	1.47369e+06	2.14228e+06	1.65712e+06	1.07275e+06	1.07989e+06	741251	920486	1.73962e+06	1.55929e+06	2.29175e+06	963563	1.25673e+06	903721	598974	1.33557e+06	1.49835e+06	2.21958e+06	1.60632e+06	1.7758e+06	1.91628e+06	1.68031e+06	1.62954e+06	619718	497068	959422	1.1253e+06	1.01002e+06	1.36709e+06	1.81006e+06	1.75166e+06	1.60419e+06	1.58058e+06	482902	266105	741411	749339
933	N	345.244	3.83553	346.251	C22H34O3	Taxa-4(20),11(12)-dien-5alpha-acetoxy-10beta-ol	Biosynthesis of Secondary Metabolites	Diterpenoid biosynthesis	_	Biosyn of Secondary Metabolites	4.85961e+06	6.32287e+06	3.65272e+06	5.15885e+06	6.91622e+06	3.79308e+06	3.84434e+06	4.90519e+06	2.91885e+06	3.0668e+06	5.16711e+06	3.405e+06	5.36785e+06	4.38292e+06	5.89323e+06	4.41815e+06	3.7384e+06	3.14231e+06	5.46222e+06	4.5432e+06	7.58527e+06	8.90395e+06	8.35804e+06	7.65821e+06	7.45789e+06	2.65998e+06	2.82599e+06	3.90157e+06	2.96201e+06	3.68213e+06	3.85713e+06	1.84656e+07	9.38772e+06	4.67048e+06	4.13279e+06	3.56259e+06	2.79793e+06	3.00185e+06	3.29746e+06
1027	P	400.342	4.69875	399.335	C23H45NO4	[FA] O-Palmitoyl-R-carnitine	Lipids: Fatty Acyls	Fatty acyl carnitines	_	Fatty Acyls	1.44036e+06	882698	1.00157e+06	1.36311e+06	1.54616e+06	1.44504e+06	1.42219e+06	1.578e+06	1.77404e+06	948118	2.1132e+06	1.63774e+06	1.22912e+06	1.89868e+06	1.37469e+06	1.403e+06	1.215e+06	1.2787e+06	1.09499e+06	1.81583e+06	1.81125e+06	1.95061e+06	1.22898e+06	2.70108e+06	1.98238e+06	962912	1.22697e+06	1.03783e+06	813005	1.06804e+06	2.27589e+06	1.79408e+06	750626	2.86027e+06	1.48923e+06	1.00125e+06	698302	374325	488130
1115	P	480.345	4.76736	479.338	C24H50NO6P	[PC (16:1)] 1-(1Z-hexadecenyl)-sn-glycero-3-phosphocholine	Lipids: Glycerophospholipids	Glycerophosphocholines	_	Glycerophospholipids	1.09319e+07	8.29558e+06	8.02516e+06	6.98283e+06	6.80632e+06	7.87715e+06	8.16e+06	6.28336e+06	9.6567e+06	9.03908e+06	1.22391e+07	9.83689e+06	9.42856e+06	6.97242e+06	4.60358e+06	5.78404e+06	4.90203e+06	5.76094e+06	7.2043e+06	1.00183e+07	1.26408e+07	1.06016e+07	1.23413e+07	9.9538e+06	1.31841e+07	5.57376e+06	4.10775e+06	4.79942e+06	5.50942e+06	4.88819e+06	1.80508e+07	1.55972e+07	1.94215e+07	1.17057e+07	1.78518e+07	5.22536e+06	5.21028e+06	7.21201e+06	4.8261e+06
1325	P	766.575	4.07495	765.567	C44H80NO7P	[PC (P-16:0/20:4)] 1-(1Z-hexadecenyl)-2-(5Z,8Z,11Z,14Z-eicosatetraenoyl)-sn-glycero-3-phosphocholine	Lipids: Glycerophospholipids	Glycerophosphocholines	_	_	2.72141e+06	1.57377e+06	1.5449e+06	1.29571e+06	1.44034e+06	1.58293e+06	2.41118e+06	1.2546e+06	1.99665e+06	1.47494e+06	2.63268e+06	2.36091e+06	1.54565e+06	2.22999e+06	1.51719e+06	1.28228e+06	1.06068e+06	776027	1.19417e+06	1.84536e+06	3.4268e+06	3.35686e+06	1.98548e+06	2.51484e+06	2.4215e+06	1.37797e+06	1.27497e+06	794848	1.36405e+06	1.19309e+06	3.34963e+06	2.8345e+06	1.84523e+06	3.27816e+06	2.07424e+06	1.017e+06	866417	631240	1.158e+06
93	N	101.061	5.83478	102.068	C5H10O2	Pentanoate	Lipids: Fatty Acyls	Fatty Acids and Conjugates	_	_	467181	1.08434e+06	1.47344e+06	1.64425e+06	1.32959e+06	614709	614660	1.13533e+06	871416	766717	663732	1.31327e+06	1.65306e+06	1.90218e+06	1.50563e+06	698232	389305	960864	835378	1.56284e+06	549871	671987	1.32947e+06	1.47138e+06	1.36148e+06	296501	433024	861460	395963	716052	771997	660078	1.58823e+06	1.31081e+06	1.50987e+06	342888	313672	514695	455474
1075	P	446.327	4.59189	445.319	C27H43NO4	[ST oxo(3:0)] (5Z,7E)-(1S,3R,24R)-23-aza-22-oxo-9,10-seco-5,7,10(19)-ergostatriene-1,3,25-triol	Lipids: Sterol lipids	Secosteroids	_	Sterols	1.98593e+06	1.57955e+06	1.32128e+06	885973	2.3886e+06	1.38964e+06	1.10116e+06	1.32833e+06	451060	693161	2.42719e+06	2.03789e+06	1.9089e+06	2.30286e+06	4.1828e+06	3.52109e+06	1.43405e+06	3.27918e+06	1.17488e+06	2.25403e+06	1.95777e+06	2.53258e+06	1.89138e+06	2.65524e+06	2.96196e+06	852589	3.82677e+06	5.27334e+06	385582	4.73012e+06	2.46233e+06	2.57308e+06	1.36977e+06	2.1149e+06	1.67909e+06	1.07377e+06	1.26149e+06	341025	564153
858	N	307.228	3.80571	308.235	C19H32O3	[FA methyl(18:2)] methyl 9,10-epoxy-12,15-octadecadienoate	Lipids: Fatty Acyls	Fatty Acids and Conjugates	_	Fatty Acyls	712190	1.42569e+06	785967	665556	1.13491e+06	482025	971847	1.19807e+06	327439	380029	1.08853e+06	1.06515e+06	1.17597e+06	612593	733053	367226	525942	353590	254021	973526	1.53345e+06	2.10033e+06	1.63152e+06	1.17767e+06	1.55832e+06	530109	657158	466646	198258	495909	1.09042e+06	3.05115e+06	1.51194e+06	1.17465e+06	887588	746159	558248	548881	533913
462	P	170.092	12.671	169.085	C7H11N3O2	N(pi)-Methyl-L-histidine	Amino Acid Metabolism	Histidine metabolism	_	_	7.25078e+07	3.79084e+07	3.2611e+07	3.59722e+07	6.90075e+07	2.7875e+07	1.15173e+08	3.42592e+07	9.58291e+07	3.24717e+07	8.46977e+07	6.23367e+07	4.94148e+07	8.94409e+07	1.69422e+07	2.78573e+07	2.97161e+07	1.85845e+07	2.07609e+07	8.29197e+07	1.73893e+08	2.14815e+08	6.38484e+07	1.72214e+08	1.02194e+08	3.38355e+07	3.91445e+07	4.08641e+07	3.22758e+07	4.3257e+07	9.08475e+07	2.06947e+08	4.25588e+07	2.06849e+08	5.02468e+07	3.02155e+07	3.81581e+07	4.33364e+07	4.16655e+07
473	P	174.087	14.0695	173.08	C6H11N3O3	5-Guanidino-2-oxopentanoate	Amino Acid Metabolism	D-Arginine and D-ornithine metabolism	_	of Other Amino Acids	7.08898e+07	4.19316e+07	6.11011e+07	2.57785e+07	1.31711e+08	2.36098e+07	6.00906e+07	1.93722e+07	5.67194e+07	2.81621e+07	5.12983e+07	5.77822e+07	6.21834e+07	4.60183e+07	3.53916e+07	3.2875e+07	2.30965e+07	2.34971e+07	1.88766e+07	5.71756e+07	9.20765e+07	9.50898e+07	3.51312e+07	3.91979e+07	5.51051e+07	2.94639e+07	1.50361e+07	3.66838e+07	1.76658e+07	3.54728e+07	5.48848e+07	4.90942e+07	4.50001e+07	5.29464e+07	4.31962e+07	2.19651e+07	8.57805e+06	1.34739e+07	1.75483e+07
94	N	101.061	5.83478	102.068	C5H10O2	Pentanoate	Lipids: Fatty Acyls	Fatty Acids and Conjugates	_	_	308861	827058	1.50825e+06	1.63931e+06	1.13837e+06	396380	430605	1.11038e+06	849036	690561	403501	890913	1.64773e+06	1.98732e+06	1.44118e+06	562653	259173	965193	858739	1.55665e+06	403977	471483	1.38035e+06	1.45264e+06	1.35716e+06	217838	305926	841559	415273	704379	574749	504201	1.66534e+06	1.32821e+06	1.4771e+06	239206	215898	519079	463456
991	N	371.244	4.57992	372.251	C20H36O6	8,8a-Deoxyoleandolide	Biosynthesis of Polyketides and Nonribosomal Peptides	Biosynthesis of 12-, 14- and 16-membered macrolides	_	Polyketides and Nonribosomal Peptides	2.38051e+06	4.94048e+06	4.57455e+06	899539	3.75153e+06	876860	1.12014e+06	930966	1.66117e+06	1.93457e+06	2.08798e+06	3.92231e+06	3.06665e+06	1.08875e+06	409443	315188	1.08256e+06	623077	663725	2.7961e+06	1.1839e+06	1.26982e+06	1.96572e+06	1.12928e+06	1.19003e+06	418369	274395	180841	268353	241898	877430	1.29996e+06	1.90258e+06	595567	1.56682e+06	433536	321054	450044	191586
677	P	232.129	13.0965	231.122	C9H17N3O4	Ala-Ala-Ala	Peptide(tri-)	Nonpolar peptide	_	_	226299	621999	87547.1	4.74625e+06	4.60784e+06	4.97657e+06	5.75946e+06	4.41286e+06	2.31242e+07	1.53274e+07	744200	186768	319677	1.52575e+06	3.9158e+06	1.93957e+06	1.54079e+06	3.98683e+06	2.32262e+06	744400	1.26224e+06	767450	521942	860573	628564	344836	241471	424555	506919	630894	576851	560506	316341	734082	421678	105634	81061.1	189198	240354
878	N	315.233	3.78435	316.24	C21H32O2	[ST hydrox] 3beta-hydroxypregn-5-ene-20-one	Lipids: Sterol lipids	Steroids	_	Sterols	7.67291e+06	1.00131e+07	5.11214e+06	7.60711e+06	1.06685e+07	4.10338e+06	7.11279e+06	1.19234e+07	3.73573e+06	2.52969e+06	7.53513e+06	5.08878e+06	8.86182e+06	5.55432e+06	6.01504e+06	3.2418e+06	3.20531e+06	1.93943e+06	4.89617e+06	6.30922e+06	1.16202e+07	1.34151e+07	1.15724e+07	9.81133e+06	8.89149e+06	2.37798e+06	2.80016e+06	2.69838e+06	2.8434e+06	3.01128e+06	5.69364e+06	1.58211e+07	7.38132e+06	6.06993e+06	3.61738e+06	3.16947e+06	1.808e+06	1.95864e+06	3.37321e+06
1345	P	792.592	4.04114	791.583	C46H82NO7P	PC(20:4(5Z,8Z,11Z,14Z)/P-18:1(11Z))	Lipids: Glycerophospholipids	Glycerophosphocholines	Membrane	Phospholipids	6.22631e+06	3.7885e+06	4.28191e+06	3.49877e+06	3.33229e+06	3.09924e+06	5.37992e+06	3.06849e+06	5.06069e+06	4.06181e+06	6.09355e+06	5.87901e+06	4.07666e+06	5.54816e+06	3.53835e+06	2.94936e+06	2.53898e+06	1.76699e+06	3.101e+06	4.79727e+06	9.11522e+06	9.97967e+06	6.64216e+06	7.63428e+06	7.80216e+06	3.1009e+06	3.44387e+06	2.24852e+06	3.68908e+06	3.11337e+06	1.01297e+07	8.44168e+06	6.13927e+06	1.10899e+07	6.97988e+06	2.38691e+06	2.5078e+06	2.01702e+06	3.85645e+06
286	P	139.05	11.1219	138.043	C6H6N2O2	Urocanate	Amino Acid Metabolism	Histidine metabolism	_	_	5.18408e+07	5.50564e+07	3.67377e+06	5.38562e+07	2.97014e+07	4.36195e+06	2.95268e+07	2.46339e+06	2.72652e+06	2.81785e+07	2.85128e+07	5.49584e+06	3.40183e+06	2.80415e+07	2.71053e+06	4.69527e+07	2.5312e+07	4.80555e+07	2.39699e+06	5.48666e+07	4.44255e+06	2.97263e+07	3.71635e+06	3.69962e+06	3.13956e+07	3.11341e+06	3.10497e+06	4.74488e+07	2.43168e+06	2.53776e+06	5.32011e+07	5.31738e+07	5.37378e+07	5.73332e+07	5.58742e+07	2.6263e+07	2.61544e+07	2.5086e+06	2.65041e+07
725	N	247.171	3.88991	248.178	C16H24O2	[FA (16:4)] 4,7,10,13-hexadecatetraenoic acid	Lipids: Fatty Acyls	Fatty Acids and Conjugates	_	Fatty Acyls	7.75428e+06	1.66258e+07	6.58621e+06	1.18111e+07	1.509e+07	3.63525e+06	3.72703e+06	7.85962e+06	2.12139e+06	1.5285e+06	6.7058e+06	5.43865e+06	7.36024e+06	7.33215e+06	5.70264e+06	2.88486e+06	3.49189e+06	1.97653e+06	4.61529e+06	6.0961e+06	1.14185e+07	1.33122e+07	8.2804e+06	1.21746e+07	7.34047e+06	1.75353e+06	2.72608e+06	2.54673e+06	2.55781e+06	2.97843e+06	3.25682e+06	1.42567e+07	4.81823e+06	3.44557e+06	2.06103e+06	1.93986e+06	1.67002e+06	1.14674e+06	2.51695e+06
957	N	355.265	3.74782	356.272	C24H36O2	[FA (24:6)] 4,8,12,15,19,21-tetracosahexaenoic acid	Lipids: Fatty Acyls	Fatty Acids and Conjugates	_	Fatty Acyls	2.17985e+06	1.94069e+06	1.12124e+06	1.39799e+06	1.76316e+06	1.38059e+06	2.35487e+06	2.1091e+06	1.30049e+06	626621	1.45773e+06	1.15089e+06	1.72854e+06	1.06773e+06	1.48793e+06	921634	969837	552175	1.31523e+06	1.09999e+06	1.82727e+06	2.03449e+06	2.0367e+06	1.57587e+06	1.30052e+06	515797	615514	488000	493597	472376	1.08773e+06	2.79946e+06	1.01928e+06	1.15683e+06	649127	616095	329890	293616	633885
787	P/N	275.202	3.83817	276.209	C18H28O2	[FA (18:4)] 6Z,9Z,12Z,15Z-octadecatetraenoic acid	Lipids: Fatty Acyls	Fatty Acids and Conjugates	_	Fatty Acyls	5.8065e+07	9.06709e+07	3.6573e+07	7.15476e+07	1.03304e+08	2.85295e+07	3.10376e+07	6.33818e+07	1.70331e+07	1.09705e+07	5.09794e+07	3.08675e+07	4.53069e+07	4.53114e+07	4.03268e+07	2.02217e+07	2.06606e+07	1.12737e+07	3.11632e+07	4.40134e+07	7.88174e+07	7.99097e+07	5.37942e+07	7.3935e+07	5.87902e+07	1.31361e+07	1.63946e+07	1.39201e+07	1.76924e+07	1.81879e+07	2.72432e+07	8.37173e+07	3.03434e+07	2.55604e+07	1.6095e+07	1.50159e+07	8.04349e+06	7.13544e+06	1.56338e+07
899	N	329.249	3.76641	330.256	C22H34O2	Taxa-4(20),11(12)-dien-5alpha-yl acetate	Biosynthesis of Secondary Metabolites	Diterpenoid biosynthesis	_	Biosyn of Secondary Metabolites	8.19689e+07	9.23496e+07	5.3501e+07	7.70913e+07	9.33435e+07	4.65192e+07	7.37548e+07	1.08982e+08	4.47488e+07	2.71226e+07	7.83856e+07	5.74884e+07	9.96921e+07	6.36134e+07	7.23206e+07	4.12767e+07	4.2077e+07	2.2944e+07	6.58625e+07	7.22869e+07	1.2334e+08	1.37045e+08	1.33847e+08	1.12384e+08	1.00633e+08	2.76203e+07	3.28106e+07	2.80714e+07	3.35815e+07	3.26446e+07	6.47422e+07	1.77743e+08	8.84876e+07	8.00317e+07	4.35302e+07	3.7091e+07	2.04686e+07	1.99557e+07	3.81946e+07
46	P/N	88.0404	14.4678	89.0477	C3H7NO2	L-Alanine	Amino Acid Metabolism	Alanine and aspartate metabolism__Cysteine metabolism__Taurine and hypotaurine metabolism__Selenoamino acid metabolism__D-Alanine metabolism__Carbon fixation__Reductive carboxylate cycle (CO2 fixation)	Cytoplasm, Extracellular, lysosome, mitochondria, peroxisome	Amino Acids	3.07276e+06	2.08131e+06	1.85201e+06	2.17211e+06	3.23163e+06	5.71276e+06	2.95136e+06	9.99547e+06	3.85587e+06	2.07885e+06	4.82932e+06	3.908e+06	5.59654e+06	7.5372e+06	2.93579e+06	2.98603e+06	2.57344e+06	3.27731e+06	3.46572e+06	5.52861e+06	5.74989e+06	6.01201e+06	6.05702e+06	5.65425e+06	5.08201e+06	1.82633e+06	3.49597e+06	3.65245e+06	1.90415e+06	2.16203e+06	3.80433e+06	5.9417e+06	5.43029e+06	5.62447e+06	2.95247e+06	1.12472e+06	1.25335e+06	1.57923e+06	1.3128e+06
1157	P	506.36	4.61834	505.353	C26H52NO6P	[PC (18:2)] 1-(1Z,9Z-octadecadienyl)-sn-glycero-3-phosphocholine	Lipids: Glycerophospholipids	Glycerophosphocholines	_	Glycerophospholipids	7.99565e+06	6.57588e+06	7.2068e+06	7.53045e+06	6.01129e+06	8.16393e+06	9.7457e+06	6.90414e+06	1.29519e+07	1.26325e+07	1.09506e+07	8.9796e+06	9.50703e+06	8.24165e+06	4.01015e+06	5.37142e+06	4.57376e+06	4.81024e+06	8.38333e+06	1.00787e+07	1.16013e+07	1.0078e+07	1.30979e+07	1.1351e+07	1.66824e+07	5.09148e+06	4.2363e+06	4.62097e+06	6.48581e+06	5.14791e+06	2.02522e+07	1.56002e+07	2.14965e+07	1.50931e+07	2.58184e+07	3.90758e+06	5.36579e+06	6.6721e+06	4.72388e+06
71	N	98.025	10.0347	99.032	C4H5NO2	Succinimide	Xenobiotics Drugs etc	_	_	KEGG Drugs etc	404693	565951	590682	424542	532810	387414	303337	308198	339488	685752	389098	735309	736530	431969	491625	295628	176847	419015	393442	510161	367428	481838	492177	880331	563048	203353	157198	284401	206036	340355	541130	555446	723652	1.04863e+06	869693	198525	152950	266913	190249
674	P	231.097	12.1137	230.09	C9H14N2O5	Aspartyl-L-proline	Peptide(di-)	Acidic peptide	_	Polypeptides	1.07393e+06	2.00771e+06	1.0453e+06	2.21066e+06	751527	1.04864e+06	611870	390464	347481	1.27883e+06	930839	914614	915186	838818	714164	478079	310145	478744	336801	1.03363e+06	566111	1.43549e+06	563104	2.16064e+06	541545	262588	425090	229688	166705	400804	545501	1.66553e+06	444941	1.02e+06	1.05166e+06	242020	277186	177561	358434
9	P	81.0448	11.2848	80.0375	C4H4N2	Pyrimidine	Nucleotide Metabolism	_	_	Pyrimidines and Derivatives	6.03009e+07	5.95489e+07	7.29784e+07	5.37186e+07	4.49413e+07	8.8032e+07	4.74679e+07	2.01967e+07	1.67843e+07	3.3788e+07	6.12948e+07	5.76392e+07	8.14146e+07	3.54338e+07	3.95036e+07	4.85898e+07	2.35195e+07	2.58214e+07	3.23831e+07	7.41272e+07	6.97789e+07	7.449e+07	6.41725e+07	5.72646e+07	6.26313e+07	2.46168e+07	1.82629e+07	1.06466e+07	1.81226e+07	2.15198e+07	5.27154e+07	6.67398e+07	5.50799e+07	4.99128e+07	5.19918e+07	2.09376e+07	8.61475e+06	1.36749e+07	1.56998e+07
164	N	116.051	7.2513	117.058	C8H7N	Indole	Amino Acid Metabolism	Tryptophan metabolism__Phenylalanine, tyrosine and tryptophan biosynthesis__Benzoxazinone biosynthesis	_	Indoles and Indole Derivatives	767059	1.27313e+06	3.46491e+06	1.22395e+06	1.44884e+06	3.58567e+06	3.81741e+06	3.13333e+06	1.52425e+06	6.05013e+06	1.05878e+06	1.83363e+06	2.64468e+06	2.72889e+06	6.01339e+06	2.38876e+06	1.31598e+06	3.70043e+06	4.16962e+06	1.43665e+06	700158	1.69579e+06	2.20568e+06	2.46253e+06	1.56171e+06	857812	1.33296e+06	1.63136e+06	836894	1.08229e+06	1.86447e+06	1.48347e+06	4.88032e+06	2.80625e+06	3.02641e+06	687328	985501	668360	711058
893	P/N	329.247	3.81937	328.24	C22H32O2	Docosahexaenoicacid	Lipids: Fatty Acyls	Biosynthesis of unsaturated fatty acids	_	_	1.01971e+06	1.2968e+06	1.04609e+06	1.48067e+06	1.48013e+06	422525	532070	555426	495428	424825	1.11706e+06	997265	1.53818e+06	1.12828e+06	404507	468214	384655	415143	529983	1.0206e+06	1.91396e+06	1.97049e+06	2.24676e+06	2.06919e+06	2.02122e+06	465439	405431	613949	504582	519590	1.17825e+06	3.68253e+06	2.53673e+06	1.55161e+06	1.1838e+06	535869	398088	601357	619192
679	P	232.154	8.76682	231.147	C11H21NO4	O-Butanoylcarnitine	Lipids: Fatty Acyls	Fatty acyl carnitines	_	_	2.39931e+06	3.43763e+06	2.16266e+06	2.47908e+06	3.42387e+06	1.53605e+06	1.11121e+06	1.28045e+06	1.38465e+06	1.48811e+06	2.61739e+06	3.65637e+06	3.14038e+06	3.29572e+06	1.71657e+06	2.1185e+06	2.1078e+06	1.86589e+06	1.24638e+06	2.8302e+06	4.27458e+06	3.9262e+06	2.57375e+06	2.28116e+06	2.9653e+06	1.03476e+06	1.42164e+06	1.79284e+06	440202	1.28536e+06	3.63896e+06	6.03441e+06	3.75252e+06	3.50766e+06	3.47523e+06	1.22641e+06	1.06139e+06	1.14929e+06	816636
236	P/N	132.077	14.4474	131.069	C4H9N3O2	Creatine	Amino Acid Metabolism	Glycine, serine and threonine metabolism__Arginine and proline metabolism	Cytoplasm, Extracellular, mitochondria	Amino Acids	4.45358e+08	3.62401e+08	2.57128e+08	2.80959e+08	6.40092e+08	1.06031e+09	7.41208e+08	1.32828e+09	7.33659e+08	4.48645e+08	8.24179e+08	8.38391e+08	8.06816e+08	1.23246e+09	5.96289e+08	4.26148e+08	3.86261e+08	3.69172e+08	4.3774e+08	9.3093e+08	8.318e+08	9.6906e+08	7.98769e+08	9.02359e+08	8.536e+08	2.17156e+08	5.5009e+08	5.22453e+08	2.39923e+08	2.70424e+08	6.62109e+08	9.82986e+08	7.53939e+08	7.70267e+08	4.34224e+08	1.68438e+08	1.71208e+08	1.84717e+08	1.5153e+08
962	N	357.28	3.73838	358.287	C24H38O2	[FA (12:0)] 12-[5]-ladderane-dodecanoic acid	Lipids: Fatty Acyls	Fatty Acids and Conjugates	_	Fatty Acyls	8.67995e+06	8.60815e+06	5.64604e+06	9.23516e+06	7.35307e+06	1.96746e+06	3.18547e+06	4.282e+06	2.72916e+06	1.43441e+06	7.43948e+06	7.78164e+06	9.0644e+06	8.13046e+06	4.18716e+06	2.41025e+06	2.34106e+06	1.67423e+06	3.60037e+06	9.3465e+06	8.87186e+06	1.11814e+07	1.31589e+07	1.30304e+07	1.0017e+07	2.32338e+06	2.7803e+06	2.00347e+06	3.24297e+06	2.60962e+06	6.01007e+06	1.33615e+07	6.29639e+06	1.03331e+07	5.69458e+06	2.31582e+06	1.47506e+06	1.203e+06	3.278e+06
147	P	115.05	14.4462	114.043	C4H6N2O2	5,6-Dihydrouracil	Nucleotide Metabolism	Pyrimidine metabolism__beta-Alanine metabolism__Pantothenate and CoA biosynthesis	_	_	559160	490407	382454	389760	927293	1.51138e+06	1.0103e+06	2.02261e+06	1.14276e+06	655047	1.19282e+06	1.21139e+06	1.2244e+06	1.89584e+06	823103	590066	520753	540967	589504	1.43274e+06	1.15523e+06	1.32798e+06	1.20075e+06	1.33474e+06	1.2039e+06	261948	754567	777517	320937	415801	946185	1.45018e+06	1.0823e+06	1.11651e+06	606116	198182	235099	264921	192517
205	P	127.05	11.2801	126.043	C5H6N2O2	Thymine	Nucleotide Metabolism	Pyrimidine metabolism	_	_	3.40646e+08	2.90966e+08	2.74743e+08	1.73441e+08	3.00195e+08	3.22651e+08	1.60965e+08	6.91294e+07	5.28829e+07	1.15926e+08	3.41529e+08	2.98265e+08	2.67619e+08	1.20041e+08	1.34589e+08	1.80783e+08	8.37187e+07	8.95799e+07	1.11152e+08	2.98109e+08	3.07748e+08	3.19442e+08	2.04128e+08	1.83019e+08	2.05201e+08	9.78247e+07	6.73294e+07	3.87163e+07	6.27019e+07	7.6886e+07	2.36227e+08	3.02119e+08	1.84101e+08	1.87002e+08	2.22662e+08	7.32805e+07	3.22021e+07	4.62139e+07	5.15013e+07
749	P	259.092	12.4085	258.085	C10H14N2O6	(1-Ribosylimidazole)-4-acetate	Amino Acid Metabolism	Histidine metabolism	_	_	577089	614200	2.06858e+06	1.57196e+06	469162	1.60573e+06	521329	462898	379394	1.01311e+06	607600	567749	753579	637587	954240	895010	744283	1.47072e+06	2.09137e+06	1.13548e+06	919214	791325	2.94977e+06	648386	518355	304411	1.06339e+06	719591	598615	559151	687679	1.32492e+06	1.41116e+06	1.04436e+06	4.74184e+06	242623	605955	422400	450635
528	P	184.133	10.9256	183.126	C10H17NO2	Acetylpseudotropine	Biosynthesis of Secondary Metabolites	Alkaloid biosynthesis II	_	Biosyn of Secondary Metabolites	3.15703e+06	6.09109e+06	5.24269e+06	1.20383e+07	3.05742e+06	4.99537e+06	6.33914e+06	9.658e+06	1.04597e+07	3.83686e+06	4.80668e+06	1.37821e+07	9.46818e+06	2.04468e+07	2.75516e+06	3.66276e+06	4.88131e+06	8.00567e+06	7.67951e+06	4.66933e+06	8.0077e+06	1.35745e+07	8.47995e+06	2.42701e+07	6.38127e+06	2.77299e+06	3.60606e+06	6.71318e+06	5.03239e+06	2.70866e+06	8.92968e+06	1.63125e+07	1.26864e+07	2.37608e+07	5.37852e+06	2.10631e+06	2.11306e+06	5.02e+06	4.32484e+06
588	P	200.128	9.01826	199.121	C10H17NO3	Ecgonine methyl ester	Biosynthesis of Secondary Metabolites	Alkaloid biosynthesis II	Endoplasmic reticulum	Miscellaneous	198409	436792	74305.8	462373	788655	1.25795e+06	744195	914678	2.47675e+06	1.33389e+06	540226	72040.8	348543	219722	385945	571800	359451	1.10416e+06	464504	513560	541120	224926	347171	637788	466325	157427	111350	209694	145862	145385	360673	670251	440801	313214	498459	94677.4	61499.6	104229	96624.7
757	P	260.185	7.17086	259.178	C13H25NO4	[FA (6:0)] O-hexanoyl-R-carnitine	Lipids: Fatty Acyls	Fatty acyl carnitines	_	Fatty Acyls	398690	366502	700712	471864	404981	569129	425805	520352	320700	449583	543034	629371	1.28041e+06	1.15094e+06	481702	549657	551286	549191	364080	714568	929850	765405	975056	1.16526e+06	851464	400618	443027	694196	202198	400185	1.19274e+06	1.54747e+06	1.43014e+06	1.44892e+06	823591	350781	245748	283528	275413
422	P	162.112	11.6882	161.105	C7H15NO3	L-Carnitine	Amino Acid Metabolism	Lysine degradation	Cytoplasm, Mitochondria, endoplasmic reticulum, Extracellular, peroxisome	Quaternary Amines	8.63351e+06	9.83193e+06	1.33281e+07	4.21247e+07	2.00699e+07	9.50645e+06	7.27809e+06	1.43597e+07	2.63884e+07	1.4726e+07	1.26628e+07	1.554e+07	1.93206e+07	6.71503e+07	1.33807e+07	7.53292e+06	5.64406e+06	1.29879e+07	2.3816e+07	2.87387e+07	1.86285e+07	1.41517e+07	2.032e+07	6.7126e+07	2.68482e+07	6.12839e+06	4.53266e+06	1.03975e+07	1.43686e+07	1.22515e+07	1.88279e+07	1.61297e+07	2.57862e+07	7.18188e+07	2.22771e+07	5.0905e+06	2.47912e+06	7.84759e+06	1.16473e+07
1385	N	835.534	3.75379	836.541	C43H81O13P	[PI (16:0/18:1)] 1-hexadecanoyl-2-(9Z-octadecenoyl)-sn-glycero-3-phospho-(1'-myo-inositol)	Lipids: Glycerophospholipids	Glycerophosphoinositols	_	_	1.68012e+06	1.14589e+06	1.06375e+06	1.52805e+06	833374	970817	2.44328e+06	2.21867e+06	3.36725e+06	2.26108e+06	2.1229e+06	1.45126e+06	1.84447e+06	1.59323e+06	951724	442903	510168	599625	746391	2.15581e+06	2.9219e+06	2.04985e+06	2.0872e+06	2.72325e+06	3.41601e+06	351535	561064	455477	709998	520103	2.38636e+06	2.52195e+06	2.40322e+06	3.03331e+06	2.86974e+06	428367	413635	527797	985079
210	P	128.07	8.18309	127.063	C6H9NO2	2,3,4,5-Tetrahydropyridine-2-carboxylate	Amino Acid Metabolism	Lysine degradation	_	Amino Acid Metabolism	1.57305e+06	2.07067e+06	3.55111e+06	3.55451e+06	3.95592e+06	3.32354e+06	2.31271e+06	4.14848e+06	6.58646e+06	3.20998e+06	1.98647e+06	1.2799e+06	6.08213e+06	4.53516e+06	4.56947e+06	2.1356e+06	2.25367e+06	4.42719e+06	4.05125e+06	1.01147e+07	6.39467e+06	3.13462e+06	5.98808e+06	8.65271e+06	8.35918e+06	1.84299e+06	2.38301e+06	1.97655e+06	2.27056e+06	1.08624e+06	4.60433e+06	5.30391e+06	9.2399e+06	6.44904e+06	9.00472e+06	1.0866e+06	1.83681e+06	948727	981550
423	P	162.112	13.0938	161.105	C7H15NO3	L-Carnitine	Amino Acid Metabolism	Lysine degradation	Cytoplasm, Mitochondria, endoplasmic reticulum, Extracellular, peroxisome	Quaternary Amines	2.25313e+08	2.74869e+08	3.26057e+08	3.64491e+08	3.50993e+08	1.97171e+08	1.5277e+08	1.92808e+08	1.71325e+08	1.53457e+08	2.84479e+08	6.77455e+08	5.07527e+08	7.01363e+08	2.0588e+08	1.96839e+08	1.58416e+08	2.07602e+08	1.94069e+08	5.72982e+08	5.02084e+08	5.98694e+08	4.161e+08	5.58356e+08	7.28594e+08	1.71695e+08	1.77897e+08	1.8243e+08	1.23715e+08	2.07015e+08	6.11896e+08	4.97876e+08	5.71726e+08	6.18809e+08	5.24701e+08	1.31764e+08	7.85219e+07	1.49526e+08	9.73124e+07
87	P	102.091	13.0938	101.084	C5H11NO	Betaine aldehyde	Amino Acid Metabolism	Glycine, serine and threonine metabolism	Cytoplasm, mitochondria	Quaternary Amines	1.84764e+06	2.15558e+06	2.64446e+06	3.0414e+06	2.88077e+06	1.55484e+06	1.10877e+06	1.50536e+06	1.32913e+06	1.16098e+06	2.30052e+06	5.87231e+06	4.36504e+06	5.89689e+06	1.6959e+06	1.54944e+06	1.25873e+06	1.6099e+06	1.52925e+06	4.70331e+06	4.09308e+06	5.01285e+06	3.61958e+06	4.50761e+06	5.86244e+06	1.33769e+06	1.3807e+06	1.42603e+06	902160	1.60957e+06	5.07489e+06	4.10441e+06	4.96275e+06	5.23219e+06	4.43598e+06	1.00836e+06	589716	1.20854e+06	808553
90	P	103.039	13.0945	102.032	C4H6O3	2-Oxobutanoate	Amino Acid Metabolism	Glycine, serine and threonine metabolism__Methionine metabolism__Valine, leucine and isoleucine biosynthesis__Propanoate metabolism__C5-Branched dibasic acid metabolism	_	_	3.46493e+06	3.93014e+06	4.66107e+06	5.44933e+06	5.36431e+06	2.92788e+06	2.12827e+06	2.62215e+06	2.35089e+06	2.13649e+06	4.2135e+06	1.03728e+07	7.5539e+06	1.0611e+07	3.03172e+06	2.8967e+06	2.19745e+06	2.87756e+06	2.68605e+06	8.50837e+06	7.68097e+06	8.83491e+06	6.35001e+06	8.35822e+06	1.08157e+07	2.50193e+06	2.42582e+06	2.55649e+06	1.64378e+06	2.88466e+06	9.41515e+06	7.31777e+06	8.67766e+06	9.22438e+06	7.90355e+06	1.76974e+06	1.01494e+06	2.01448e+06	1.20812e+06
791	P	279.134	8.72441	278.127	C14H18N2O4	alpha-Ribazole	Metabolism of Cofactors and Vitamins	Riboflavin metabolism__Porphyrin and chlorophyll metabolism	_	_	5.71618e+06	968609	3.45712e+06	1.52988e+06	753709	5.88165e+06	4.46703e+06	3.8289e+06	5.09431e+06	1.06216e+07	2.10546e+06	1.03324e+07	4.43598e+06	8.6775e+06	6.55886e+06	2.9565e+06	1.08159e+06	5.1715e+06	2.6393e+06	3.15622e+06	4.45793e+06	6.49381e+06	8.02848e+06	2.3316e+06	2.16625e+06	471343	174465	2.19863e+06	287593	687126	1.45311e+06	5.03902e+06	2.82164e+06	3.61606e+06	1.53617e+06	309303	240505	1.22456e+06	333678
900	P	332.145	11.8212	331.138	C13H21N3O7	Thr-Asp-Pro	Peptide(tri-)	Acidic peptide	_	_	468069	761691	354681	647328	1.13049e+06	215082	2.0722e+06	656067	987805	467620	938479	885958	610655	1.1603e+06	302539	348029	477198	353372	387126	1.27546e+06	2.02488e+06	5.98514e+06	721129	3.60931e+06	2.17403e+06	514593	596530	746418	397444	628585	1.77507e+06	5.95083e+06	593764	7.56164e+06	769710	410433	547785	651070	775827
132	P	113.035	11.4786	112.027	C4H4N2O2	Uracil	Nucleotide Metabolism	Pyrimidine metabolism__beta-Alanine metabolism__Pantothenate and CoA biosynthesis	Cytoplasm (Predicted from LogP), Extracellular	Pyrimidines and Derivatives	1.07032e+07	7.34341e+06	1.06184e+07	6.61716e+06	1.18928e+07	1.84253e+07	9.76016e+06	8.14721e+06	1.24746e+07	1.19271e+07	1.34217e+07	1.95391e+07	2.26072e+07	9.39496e+06	1.54458e+07	6.95657e+06	5.04994e+06	5.89713e+06	9.11044e+06	1.31692e+07	1.51925e+07	2.25034e+07	1.42854e+07	2.16097e+07	2.50508e+07	4.03603e+06	2.7644e+06	4.32727e+06	2.76702e+06	3.95916e+06	2.27283e+07	2.18591e+07	2.0223e+07	1.43575e+07	1.35502e+07	2.91857e+06	1.56865e+06	4.88962e+06	2.36778e+06
602	P	204.123	10.8944	203.116	C9H18NO4	O-Acetylcarnitine	Amino Acid Metabolism	Alanine and aspartate metabolism	_	Amino Acid	1.03848e+08	1.49168e+08	9.16721e+07	2.05104e+08	2.35677e+08	1.07659e+08	8.88896e+07	1.06885e+08	7.93938e+07	1.0965e+08	1.99167e+08	2.16111e+08	2.02719e+08	3.43018e+08	5.9522e+07	6.64568e+07	7.13366e+07	1.04376e+08	5.37337e+07	2.63875e+08	3.09917e+08	2.4938e+08	1.95754e+08	3.13768e+08	2.98786e+08	5.05465e+07	4.62517e+07	7.12862e+07	3.63218e+07	7.09721e+07	2.2433e+08	3.3709e+08	2.03951e+08	2.29642e+08	2.64224e+08	4.23927e+07	2.99093e+07	4.37014e+07	3.00715e+07
237	P/N	130.062	14.4619	131.069	C4H9N3O2	Creatine	Amino Acid Metabolism	Glycine, serine and threonine metabolism__Arginine and proline metabolism	Cytoplasm, Extracellular, mitochondria	Amino Acids	576973	363866	329864	363394	469801	697619	254613	1.64756e+06	557132	230426	1.02817e+06	682779	1.1024e+06	1.43546e+06	327034	265887	232113	442656	412143	921253	1.14524e+06	1.00277e+06	1.19841e+06	1.06509e+06	860951	156349	344730	473679	188687	187219	744866	1.14295e+06	1.1018e+06	948300	485941	90331.2	105068	164374	119972
284	P	138.055	11.7284	137.048	C7H7NO2	Anthranilate	Xenobiotics Biodegradation and Metabolism	Benzoate degradation via hydroxylation__Tryptophan metabolism__Phenylalanine, tyrosine and tryptophan biosynthesis__Carbazole degradation__Benzoate degradation via CoA ligation__Acridone alkaloid biosynthesis	_	_	5.42822e+06	2.29428e+07	8.50232e+06	1.15255e+07	5.13451e+07	4.51609e+06	6.7338e+06	1.33166e+07	4.39317e+06	7.0882e+06	1.08438e+07	4.95239e+07	2.60079e+07	2.45774e+07	1.78063e+07	2.69726e+06	7.0482e+06	8.015e+06	6.59256e+06	6.89354e+07	1.11273e+07	6.50468e+07	2.46347e+07	2.67669e+07	6.28491e+07	1.80259e+06	4.77762e+06	1.14698e+07	2.79911e+06	1.24196e+07	7.26663e+06	6.28509e+07	2.06325e+07	2.35132e+07	2.96883e+07	903249	1.66035e+06	3.84238e+06	1.69771e+06
669	P	229.154	10.0504	228.147	C11H20N2O3	Leu-Pro	Peptide(di-)	Hydrophobic peptide	_	_	1.16026e+07	1.54893e+07	7.13647e+06	1.36477e+07	1.01056e+07	7.61696e+06	1.69458e+07	8.4038e+06	2.02825e+07	2.51474e+07	1.36166e+07	2.01085e+07	1.39544e+07	2.07471e+07	5.49254e+06	3.93864e+06	4.77339e+06	4.82039e+06	4.3185e+06	1.46248e+07	2.32938e+07	2.9742e+07	1.90232e+07	3.2129e+07	2.0289e+07	3.07721e+06	5.81641e+06	3.64202e+06	2.29294e+06	5.43549e+06	2.25413e+07	3.1131e+07	2.30164e+07	2.5051e+07	1.73051e+07	2.51622e+06	2.66743e+06	2.95685e+06	2.67078e+06
321	P	145.049	10.8842	144.042	C6H8O4	2,3-Dimethylmaleate	Metabolism of Cofactors and Vitamins	Nicotinate and nicotinamide metabolism	_	_	1.43455e+06	2.05539e+06	1.27615e+06	3.16436e+06	3.60176e+06	1.32866e+06	1.11445e+06	1.47302e+06	1.01016e+06	1.37318e+06	3.03699e+06	3.23725e+06	3.1744e+06	5.48389e+06	696768	790449	811286	1.43118e+06	671128	4.083e+06	4.78918e+06	3.69679e+06	3.144e+06	5.18363e+06	4.97893e+06	583836	547972	909282	385683	818581	3.47302e+06	5.193e+06	3.36106e+06	3.56772e+06	4.26271e+06	497549	290956	544591	391022
212	P/N	126.056	10.2993	127.063	C6H9NO2	2,3,4,5-Tetrahydropyridine-2-carboxylate	Amino Acid Metabolism	Lysine degradation	_	Amino Acid Metabolism	220193	664017	91870.1	1.45352e+06	2.18164e+06	1.17645e+06	825734	1.65901e+06	2.30594e+06	1.46583e+06	687663	81933.2	489200	643364	628303	537170	399379	1.15314e+06	623535	1.27651e+06	902470	368047	676360	1.42723e+06	954705	123382	60122.3	185150	210441	102229	373620	541806	665171	533537	713706	36237.8	28997.2	57216.1	74701.4
670	P	229.154	12.9144	228.147	C11H20N2O3	Leu-Pro	Peptide(di-)	Hydrophobic peptide	_	_	4.83214e+06	7.85216e+06	3.42001e+06	8.08451e+06	4.40746e+06	3.20712e+06	8.38708e+06	4.71584e+06	1.26872e+07	1.12296e+07	7.24337e+06	1.01702e+07	7.35507e+06	1.13371e+07	2.26054e+06	1.15961e+06	1.93621e+06	1.31545e+06	2.01412e+06	9.30895e+06	8.22602e+06	1.52548e+07	7.81595e+06	1.30389e+07	1.18757e+07	1.08891e+06	2.76225e+06	832907	723152	1.37725e+06	1.10768e+07	1.6558e+07	1.3117e+07	1.19187e+07	9.07027e+06	730599	1.02943e+06	2.02194e+06	1.75881e+06
204	P	127.05	8.33135	126.043	C5H6N2O2	Thymine	Nucleotide Metabolism	Pyrimidine metabolism	_	_	4.2222e+06	4.49287e+06	5.88686e+06	6.59386e+06	3.37118e+06	3.79456e+06	2.55989e+06	2.06438e+06	3.13213e+06	4.26027e+06	7.04672e+06	8.1556e+06	1.03687e+07	1.16119e+07	4.24592e+06	1.84649e+06	1.43462e+06	2.46215e+06	4.52148e+06	5.6997e+06	5.15105e+06	7.85118e+06	1.11949e+07	2.43891e+07	1.31799e+07	1.51587e+06	1.58126e+06	2.23262e+06	1.92114e+06	1.72822e+06	1.19091e+07	1.37349e+07	1.68332e+07	1.45304e+07	1.08669e+07	1.02494e+06	1.02023e+06	1.7396e+06	1.4027e+06
211	P/N	128.071	10.2676	127.063	C6H9NO2	2,3,4,5-Tetrahydropyridine-2-carboxylate	Amino Acid Metabolism	Lysine degradation	_	Amino Acid Metabolism	4.47607e+07	1.07844e+08	1.01506e+07	1.33851e+08	2.33356e+08	1.84647e+08	1.1544e+08	1.68104e+08	2.17252e+08	1.79615e+08	1.27535e+08	1.8179e+07	6.52243e+07	6.35362e+07	8.3228e+07	8.81398e+07	5.37297e+07	1.34871e+08	8.04734e+07	1.41986e+08	1.39006e+08	6.52683e+07	7.69628e+07	1.55815e+08	1.08026e+08	1.75972e+07	7.76863e+06	2.23825e+07	2.59769e+07	1.36373e+07	6.87961e+07	9.17837e+07	8.43698e+07	7.02751e+07	9.50138e+07	5.43358e+06	2.83429e+06	7.23977e+06	8.26604e+06
299	N	140.108	10.2883	141.115	C8H15NO	Hygrine	Biosynthesis of Secondary Metabolites	Alkaloid biosynthesis II	_	Biosyn of Secondary Metabolites	153359	436289	50096.9	882440	1.3934e+06	799292	543506	1.04853e+06	1.53881e+06	963500	464717	56013.9	330784	372522	381651	375864	244947	732036	401433	797588	610135	242005	441907	904224	584393	74584.6	29852.9	108862	120674	60441.1	261577	385974	402664	319499	433521	19101.9	13965.9	29966.2	42018.3
533	P/N	186.112	10.2628	185.105	C9H15NO3	Ecgonine	Biosynthesis of Secondary Metabolites	Alkaloid biosynthesis II	Endoplasmic reticulum	Tropanes	1.18984e+08	2.92562e+08	2.60363e+07	3.45878e+08	6.29904e+08	4.994e+08	3.0695e+08	4.34011e+08	5.70759e+08	4.71732e+08	3.47929e+08	4.67557e+07	1.6445e+08	1.6424e+08	2.13767e+08	2.35463e+08	1.43299e+08	3.44182e+08	2.04649e+08	3.78924e+08	3.7704e+08	1.69806e+08	1.96404e+08	3.99783e+08	2.80879e+08	4.52868e+07	2.02533e+07	5.69561e+07	6.48609e+07	3.45239e+07	1.86641e+08	2.43934e+08	2.10136e+08	1.85158e+08	2.4704e+08	1.37047e+07	7.4607e+06	1.72991e+07	2.02547e+07
628	P	214.144	8.00427	213.136	C11H19NO3	N-Heptanoylhomoserine lactone	Lipids: Fatty Acyls	Fatty amides	_	Fatty Acyls	557874	962087	305446	646729	1.06259e+06	585348	287215	614637	256847	218897	1.12935e+06	226270	1.24176e+06	313653	358972	285679	177510	811708	336412	1.18869e+06	844299	654662	1.4966e+06	1.61902e+06	1.14161e+06	138300	72700.6	200249	99175.3	96522.2	446456	1.08458e+06	1.49415e+06	739161	1.30226e+06	80931.2	52110.7	97123.8	61230
290	P	140.107	10.2621	139.1	C8H13NO	Tropinone	Biosynthesis of Secondary Metabolites	Alkaloid biosynthesis II	_	Biosyn of Secondary Metabolites	2.13856e+06	5.56247e+06	457437	7.05248e+06	1.21009e+07	9.7567e+06	5.9939e+06	8.73462e+06	1.09768e+07	9.05215e+06	6.58913e+06	788396	3.29237e+06	3.15756e+06	4.07494e+06	4.43278e+06	2.70638e+06	6.90475e+06	3.96102e+06	7.40334e+06	7.32071e+06	3.21768e+06	3.91563e+06	8.07107e+06	5.44909e+06	787480	338127	984993	1.16561e+06	558667	3.50676e+06	4.6674e+06	4.14879e+06	3.59894e+06	4.92502e+06	222346	120508	298673	336039
247	P	132.113	25.6983	131.106	C5H13N3O	N-Carbamoylputrescine	Amino Acid Metabolism	Arginine and proline metabolism	1	Amino Acid Metabolism	495831	989985	252771	1.05627e+06	902080	358702	167345	105882	92216.4	126650	430614	2.15788e+06	1.23959e+06	810063	166045	137774	128564	95553.2	148807	506224	2.38945e+06	1.39237e+06	1.8289e+06	3.01229e+06	1.76129e+06	52764.2	68758.4	53751	61286.1	82762.7	1.34536e+06	1.39945e+06	475769	445975	736028	28509.4	55039.3	35520.1	38502.2
124	P	111.055	5.90057	110.048	C5H6N2O	Imidazole-4-acetaldehyde	Amino Acid Metabolism	Histidine metabolism	_	Aldehydes	521042	220900	347666	644009	515937	169739	268858	175992	915189	410972	676962	711627	573503	2.87209e+06	133695	74729.5	69664.4	86418.7	102670	579237	492574	1.79451e+06	559628	1.37465e+07	3.74681e+06	59497.7	84691.6	64194.9	83421.9	75410.5	1.09836e+06	1.67436e+06	560599	6.34735e+06	1.01519e+06	76871.8	70945.7	83736.9	97635.1
415	P	161.092	10.4829	160.085	C6H12N2O3	D-Alanyl-D-alanine	Amino Acid Metabolism	D-Alanine metabolism__Peptidoglycan biosynthesis	Cytoplasm (Predicted from LogP)	Polypeptides	1.0368e+06	303494	568287	658947	257086	297956	194845	8418.69	197747	117842	1.75717e+06	1.11796e+06	1.0711e+06	2.23485e+06	170203	504314	146705	191629	205939	580305	2.29821e+06	2.64444e+06	1.27146e+06	4.47932e+06	1.86273e+06	192590	157887	195014	119392	139629	3.34231e+06	4.02353e+06	2.56919e+06	8.43362e+06	1.84689e+06	198989	71587.4	197092	76107.5
291	P	141.066	9.08054	140.059	C6H8N2O2	Methylimidazoleacetic acid	Amino Acid Metabolism	Histidine metabolism	Cytoplasm (Predicted from LogP), Extracellular	Amino Acids	6.39108e+07	1.79907e+08	1.16834e+08	1.71866e+08	7.25825e+07	2.26455e+07	2.99333e+07	9.70185e+06	1.53413e+07	3.8976e+07	1.33652e+08	1.25621e+08	9.36022e+07	2.18889e+08	2.75043e+07	1.65231e+07	4.39628e+06	1.95597e+07	2.59726e+07	1.56698e+08	5.34145e+07	6.76757e+07	1.11463e+08	1.83516e+08	1.68449e+08	5.42605e+06	6.33711e+06	1.48921e+07	1.06717e+07	1.40592e+07	1.21154e+08	1.48998e+08	9.61065e+07	2.84461e+08	2.40155e+08	3.51168e+06	4.46722e+06	6.27092e+06	6.71095e+06
53	P	95.0604	9.04698	94.0531	C5H6N2	4-Aminopyridine	Xenobiotics Drugs etc	_	_	KEGG Drugs etc	1.92765e+07	6.60791e+07	4.14685e+07	6.88346e+07	2.6093e+07	5.69197e+06	9.20191e+06	2.53515e+06	4.37632e+06	1.34528e+07	4.6598e+07	4.63627e+07	3.28993e+07	8.80855e+07	8.27507e+06	4.16421e+06	611412	4.76263e+06	5.76308e+06	6.14009e+07	1.6359e+07	2.23021e+07	3.98314e+07	6.9945e+07	6.66476e+07	742425	766978	3.7723e+06	1.29561e+06	3.01521e+06	4.51788e+07	5.25353e+07	3.373e+07	1.13042e+08	9.68907e+07	542285	782431	1.23431e+06	977438
1246	P	585.271	3.74096	584.263	C33H36N4O6	Bilirubin	Metabolism of Cofactors and Vitamins	Porphyrin and chlorophyll metabolism	Membrane (Predicted from LogP), Cytoplasm, endoplasmic reticulum, Extracellular	Porphyrins	2.54154e+06	1.96336e+06	2.75737e+06	1.16496e+06	3.06604e+06	582508	8.78713e+06	3.18118e+06	1.17708e+07	715684	2.23629e+06	2.88371e+06	2.56028e+06	3.81462e+06	67265.4	3299.76	2424.28	34982.5	40780.8	5.93377e+06	1.09292e+07	7.78195e+06	2.55642e+06	4.07068e+06	7.18807e+06	73096.2	0	35807.3	12676	35213.5	4.03608e+06	4.10123e+06	1.82869e+06	7.7225e+06	1.23194e+06	0	0	0	47619.9
567	P	194.048	12.6174	193.041	C6H11NO4S	&gamma;-thiomethyl glutamate	_	_	_	_	369171	242782	225468	138904	288411	1.156e+06	1.02072e+06	671215	736391	980837	291942	317745	335025	232519	925737	1.13833e+06	1.15118e+06	757709	765009	301012	325475	429873	238816	290678	253128	1.02752e+06	1.24276e+06	878743	836179	867785	269682	301364	380415	347744	296531	938105	960217	647460	989543
646	N	221.118	4.06207	222.126	C13H18O3	(+/-)-6-Hydroxy-3-oxo-alpha-ionone	_	_	_	_	2.8084e+06	3.50157e+06	3.12492e+06	2.54937e+06	2.70959e+06	4.05289e+06	2.44341e+06	4.16045e+06	2.06011e+06	2.84647e+06	2.80722e+06	3.01534e+06	2.84835e+06	2.18426e+06	4.50141e+06	4.09487e+06	4.32523e+06	5.00129e+06	4.0676e+06	2.89922e+06	2.73323e+06	3.25817e+06	3.60182e+06	2.78906e+06	2.40012e+06	3.81806e+06	3.53538e+06	4.30691e+06	2.98231e+06	4.27504e+06	2.11708e+06	3.83621e+06	3.27848e+06	1.71033e+06	2.20323e+06	3.97542e+06	3.92947e+06	3.84897e+06	2.89786e+06
956	P	357.206	4.33829	356.199	C22H28O4	(17Z)-3,11-Dioxopregna-4,17(20)-dien-21-oic acid methyl ester	_	_	_	_	4.87047e+06	3.93695e+06	4.26263e+06	3.60945e+06	4.23686e+06	8.22086e+06	5.43435e+06	8.13825e+06	6.7337e+06	8.49968e+06	4.19737e+06	2.69399e+06	4.60213e+06	3.75007e+06	7.0032e+06	7.48696e+06	7.64663e+06	1.13513e+07	7.9188e+06	3.97599e+06	5.20099e+06	3.83012e+06	6.3317e+06	4.45446e+06	4.43898e+06	8.62455e+06	6.41699e+06	1.01374e+07	6.17719e+06	9.67733e+06	4.60065e+06	7.14008e+06	7.52913e+06	4.35828e+06	6.43532e+06	9.6962e+06	1.0282e+07	1.07618e+07	7.74191e+06
1061	P	429.372	3.88232	428.365	C29H48O2	(24R,24'R)-Fucosterol epoxide	_	_	_	_	2.26183e+06	1.1424e+06	660241	1.17281e+06	712596	9.40111e+06	3.02917e+06	3.19043e+06	1.35269e+06	3.47183e+06	1.74756e+06	1.81359e+06	997006	717175	6.72834e+06	7.27603e+06	7.43932e+06	3.05441e+06	5.07613e+06	1.18141e+06	1.19294e+06	1.47496e+06	1.06539e+06	927144	2.01279e+06	3.63588e+06	6.99041e+06	3.37949e+06	4.02476e+06	3.38831e+06	1.27863e+06	1.50511e+06	1.33107e+06	814147	1.4852e+06	4.28814e+06	4.90344e+06	3.87773e+06	2.0375e+06
552	P	190.107	10.0166	189.1	C8H15NO4	(2S)-2-{[1-(R)-Carboxyethyl]amino}pentanoate	_	_	_	_	1.84364e+06	1.73128e+06	823219	2.27257e+06	1.77065e+06	2.13247e+06	1.69495e+06	2.67653e+06	2.62123e+06	2.19643e+06	1.89915e+06	2.14383e+06	2.34263e+06	2.46086e+06	2.78892e+06	2.28351e+06	2.13274e+06	2.71587e+06	2.82566e+06	2.35694e+06	1.67022e+06	762120	2.07369e+06	2.74537e+06	991057	1.95698e+06	2.2193e+06	2.50263e+06	2.50814e+06	2.70513e+06	766448	1.91862e+06	1.68948e+06	1.62852e+06	1.46571e+06	2.03154e+06	2.12936e+06	2.42419e+06	2.37414e+06
553	P	190.107	11.9502	189.1	C8H15NO4	(2S)-2-{[1-(R)-Carboxyethyl]amino}pentanoate	_	_	_	_	967924	1.10039e+06	1.41505e+06	1.03524e+06	1.31343e+06	1.01793e+06	1.1001e+06	1.53357e+06	1.14793e+06	1.35304e+06	1.05726e+06	1.04879e+06	1.23717e+06	1.56716e+06	1.13347e+06	947723	1.04331e+06	845713	1.5419e+06	1.92949e+06	863001	890315	1.19127e+06	1.29758e+06	1.53653e+06	1.03043e+06	1.06061e+06	1.26786e+06	1.42206e+06	1.63386e+06	911084	980959	1.25412e+06	1.25825e+06	1.45384e+06	973237	986941	1.29749e+06	1.38239e+06
438	N	163.149	3.84012	164.156	C12H20	(8S,9S,10S)-8,10-dimethyl-1-octalin	_	geosmin biosynthesis	_	_	697090	1.10104e+06	744900	839020	1.16498e+06	754918	919461	1.451e+06	843607	683972	758076	998182	925120	823139	1.1675e+06	856462	821509	727208	1.1994e+06	849877	943942	1.15299e+06	988978	925058	997022	712878	759942	971210	901105	926080	647024	1.08624e+06	762756	546967	426440	844323	698618	910786	978377
1024	N	395.221	4.93832	396.228	C18H37O7P	(9S,10S)-10-Hydroxy-9-(phosphonooxy)octadecanoate	_	_	_	_	2.35869e+06	2.88773e+06	3.42912e+06	2.28429e+06	2.60825e+06	4.2442e+06	5.03267e+06	4.95409e+06	3.18979e+06	4.50714e+06	2.6408e+06	3.41824e+06	3.61171e+06	2.68295e+06	4.31421e+06	3.30415e+06	4.13916e+06	5.34453e+06	3.79857e+06	3.31366e+06	2.5844e+06	3.03191e+06	3.87253e+06	3.36139e+06	2.89961e+06	4.07063e+06	3.91519e+06	4.0636e+06	4.34659e+06	4.52336e+06	2.8496e+06	3.19895e+06	4.28383e+06	2.92714e+06	3.64476e+06	4.0276e+06	4.20208e+06	4.50399e+06	4.32525e+06
668	P	229.118	14.0392	228.111	C10H16N2O4	(S)-ATPA	_	_	_	_	1.21463e+06	2.85813e+06	1.16125e+06	462285	1.1366e+06	2.1162e+07	1.68134e+07	1.37014e+07	2.66468e+07	1.66738e+07	1.16221e+06	1.57971e+06	878011	1.63559e+06	1.37589e+07	1.27959e+07	1.71719e+07	1.48911e+07	2.05697e+07	1.88976e+06	1.16538e+06	2.1788e+06	957584	835822	1.93036e+06	5.68002e+06	1.13505e+07	1.0402e+07	1.0629e+07	7.29102e+06	590871	1.01285e+06	594511	731391	778216	5.93606e+06	1.21856e+07	1.05232e+07	1.00539e+07
741	P	257.113	9.03257	256.106	C11H16N2O5	1-(beta-D-Ribofuranosyl)-1,4-dihydronicotinamide	_	_	_	_	446725	571686	377124	357371	401054	709897	1.54778e+06	657320	854460	1.01964e+06	401071	578824	382204	412642	818253	705797	577632	523442	546926	349630	391130	497786	384283	370793	384498	670445	824940	682403	582650	760537	385019	537101	396008	405673	256849	548225	687482	531970	884601
179	P	121.101	3.97512	120.094	C9H12	1,2,4-Trimethylbenzene	_	_	_	_	1.54034e+06	1.29181e+06	2.16926e+06	1.28026e+06	1.17015e+06	2.01315e+06	1.52698e+06	2.43327e+06	1.55797e+06	1.89833e+06	1.72838e+06	1.94635e+06	2.11947e+06	1.74391e+06	2.50909e+06	2.50396e+06	2.11233e+06	2.63393e+06	2.37732e+06	1.724e+06	1.66459e+06	2.12083e+06	2.01846e+06	1.40386e+06	2.10196e+06	2.34718e+06	1.82554e+06	2.93952e+06	2.01455e+06	2.68586e+06	1.80102e+06	2.47637e+06	2.47823e+06	1.31813e+06	1.86552e+06	2.02666e+06	1.94201e+06	2.49132e+06	2.09039e+06
929	P	344.279	5.13441	343.272	C19H37NO4	1,2-dioctanoyl-1-amino-2,3-propanediol	_	_	_	_	705655	551820	855712	627347	930660	2.78013e+06	1.80962e+06	2.13545e+06	1.31404e+06	1.06349e+06	916678	974812	1.16956e+06	981770	1.63726e+06	1.53476e+06	1.7363e+06	2.65143e+06	1.51526e+06	1.09965e+06	1.05835e+06	1.07025e+06	1.72653e+06	1.24092e+06	1.5884e+06	889231	1.57906e+06	2.07682e+06	666391	1.53728e+06	1.44201e+06	1.26426e+06	1.51201e+06	1.35929e+06	1.44674e+06	898237	872160	939962	1.03233e+06
1083	N	450.263	4.90879	451.27	C21H42NO7P	1-16:1-lysophosphatidylethanolamine	_	_	_	_	2.62754e+06	1.27211e+06	1.6481e+06	929117	1.16681e+06	3.7985e+06	6.75739e+06	3.20706e+06	3.13298e+06	4.44751e+06	2.17567e+06	3.31956e+06	1.59464e+06	1.66562e+06	3.5073e+06	2.34391e+06	2.32879e+06	2.38099e+06	2.12177e+06	1.98387e+06	1.19427e+06	2.80103e+06	1.46684e+06	2.03938e+06	1.98185e+06	3.0016e+06	3.05531e+06	2.3758e+06	2.61114e+06	3.1873e+06	1.7374e+06	1.38601e+06	1.26615e+06	1.87305e+06	1.6475e+06	2.76015e+06	2.14787e+06	1.65214e+06	2.98829e+06
1275	N	697.482	4.11405	698.489	C39H71O8P	1-18:0-2-18:3-phosphatidate	_	_	_	_	795151	752811	929623	1.2317e+06	1.35301e+06	979930	1.29765e+06	996582	1.28208e+06	1.33146e+06	854657	832713	968959	1.17596e+06	1.28848e+06	848821	935407	951322	1.00961e+06	1.55899e+06	1.0971e+06	967180	1.32026e+06	1.38505e+06	1.46648e+06	854811	956169	918448	990924	1.28283e+06	1.24821e+06	1.05401e+06	1.23433e+06	1.22951e+06	1.64988e+06	967770	891771	917959	893073
1273	N	693.451	4.10454	694.457	C39H67O8P	1-18:2-2-18:3-phosphatidate	_	_	_	_	841523	741951	927955	753276	634072	709983	806052	769291	533192	582984	808785	995356	899802	1.01661e+06	961620	605657	714212	592968	626709	933353	936548	1.19227e+06	899243	1.14743e+06	784987	575758	791261	573687	819989	727995	739188	740488	622346	942099	630085	561435	393628	338081	682882
1132	P	492.308	4.96166	491.301	C24H46NO7P	1-18:2-lysophosphatidylethanolamine	_	_	_	_	1.65501e+06	1.6001e+06	2.00403e+06	798090	807331	7.498e+06	7.19591e+06	7.73849e+06	2.69128e+06	4.55584e+06	1.29223e+06	2.17562e+06	1.74354e+06	1.24637e+06	9.50822e+06	8.03249e+06	9.21088e+06	9.98254e+06	7.16855e+06	1.27597e+06	1.30049e+06	1.94861e+06	1.83217e+06	1.76391e+06	1.46504e+06	8.51208e+06	1.00199e+07	1.03828e+07	7.67246e+06	9.1891e+06	1.69904e+06	1.41381e+06	1.81389e+06	1.62405e+06	1.38141e+06	7.64774e+06	7.88582e+06	7.18014e+06	7.67648e+06
994	P	375.216	4.17773	374.209	C22H30O5	11beta-20-Dihydroxy-3-oxopregn-4-en-21-oicacid	_	_	_	_	3.19329e+06	3.19085e+06	5.03253e+06	3.5577e+06	3.63888e+06	4.18743e+06	3.24353e+06	6.86012e+06	5.58299e+06	5.67052e+06	3.37469e+06	2.74428e+06	4.71713e+06	3.80169e+06	5.35396e+06	4.96253e+06	4.93727e+06	7.79511e+06	6.18351e+06	4.11406e+06	3.94477e+06	3.30961e+06	5.98641e+06	4.80353e+06	3.97757e+06	6.47083e+06	4.25406e+06	8.32765e+06	4.85531e+06	6.96093e+06	3.13957e+06	5.35527e+06	6.1333e+06	3.67953e+06	4.63988e+06	6.3589e+06	6.74431e+06	8.27367e+06	6.06647e+06
993	P	375.216	4.17773	374.209	C22H30O5	11beta-20-Dihydroxy-3-oxopregn-4-en-21-oicacid	_	_	_	_	3.21473e+06	3.19085e+06	2.94522e+06	3.52374e+06	3.63888e+06	4.30281e+06	3.26691e+06	6.87325e+06	5.59608e+06	5.67052e+06	3.37703e+06	2.74659e+06	4.70949e+06	3.79105e+06	5.3775e+06	4.97178e+06	4.93727e+06	7.80505e+06	6.18351e+06	4.05947e+06	3.92771e+06	3.31326e+06	5.97146e+06	4.77572e+06	3.9719e+06	6.56815e+06	4.34313e+06	8.38665e+06	4.77497e+06	6.96891e+06	3.14255e+06	5.38835e+06	6.0866e+06	3.67953e+06	4.61476e+06	6.36265e+06	6.80582e+06	8.27367e+06	6.06647e+06
1371	P	818.591	4.17783	817.583	C44H84NO10P	1-20:0-2-18:1-phosphatidylserine	_	_	_	_	1.53218e+06	1.40713e+06	1.35734e+06	6.40657e+06	3.95838e+06	1.64178e+06	297184	1.35139e+06	1.59515e+06	999809	2.65952e+06	686582	1.60849e+06	1.33733e+06	976110	1.56976e+06	2.00892e+06	2.76262e+06	1.77608e+06	2.72568e+06	2.58632e+06	1.43648e+06	3.27354e+06	2.33292e+06	2.45756e+06	3.03288e+06	1.85064e+06	1.6543e+06	2.01527e+06	2.56956e+06	3.09342e+06	3.85726e+06	4.17177e+06	980579	4.16844e+06	3.60114e+06	3.19204e+06	5.13864e+06	1.37296e+06
1370	P	816.574	4.20179	815.568	C44H82NO10P	1-20:0-2-18:2-phosphatidylserine	_	_	_	_	6.74847e+06	6.90901e+06	5.88486e+06	6.02959e+06	7.22674e+06	6.91834e+06	5.25619e+06	5.67504e+06	8.04448e+06	6.59602e+06	7.06751e+06	5.71877e+06	4.69081e+06	4.10436e+06	3.05353e+06	3.14604e+06	3.88618e+06	5.32325e+06	3.73741e+06	6.98063e+06	4.97713e+06	3.88151e+06	5.40644e+06	4.56837e+06	5.23243e+06	4.45268e+06	3.52904e+06	2.86718e+06	3.6561e+06	4.11676e+06	5.0545e+06	5.29276e+06	8.25972e+06	3.64845e+06	7.79145e+06	4.53277e+06	5.45023e+06	7.70409e+06	3.56366e+06
1368	P	814.559	4.21293	813.552	C44H80NO10P	1-20:0-2-18:3-phosphatidylserine	_	_	_	_	2.33582e+07	3.02185e+07	2.193e+07	2.85046e+07	2.42477e+07	4.36953e+07	3.82847e+07	4.27658e+07	4.35399e+07	3.82555e+07	2.81297e+07	2.50213e+07	1.73015e+07	1.85152e+07	1.69987e+07	1.88002e+07	2.13363e+07	2.29185e+07	2.10964e+07	2.34127e+07	2.32288e+07	2.2379e+07	2.21312e+07	1.87505e+07	2.11411e+07	2.00649e+07	1.89242e+07	1.34506e+07	1.8323e+07	1.69826e+07	2.36723e+07	2.48786e+07	2.88924e+07	1.62891e+07	2.15339e+07	1.60232e+07	1.98751e+07	1.6891e+07	1.73805e+07
1389	P	842.59	4.17305	841.583	C46H84NO10P	1-22:0-2-18:3-phosphatidylserine	_	_	_	_	1.66302e+07	2.7339e+07	1.60853e+07	2.07977e+07	1.87717e+07	1.91964e+07	1.49614e+07	1.59877e+07	1.68247e+07	1.52127e+07	1.76091e+07	1.87572e+07	1.21558e+07	1.37478e+07	1.43718e+07	2.25748e+07	2.17501e+07	2.30381e+07	2.26504e+07	1.74978e+07	1.58998e+07	1.56762e+07	1.42601e+07	1.01531e+07	1.27588e+07	2.35312e+07	2.0242e+07	1.95223e+07	1.90895e+07	1.91267e+07	1.50301e+07	1.673e+07	1.67341e+07	8.11476e+06	1.25115e+07	2.06282e+07	2.45751e+07	2.60751e+07	1.65238e+07
1387	P	840.575	4.19058	839.568	C46H82NO10P	1-22:1-2-18:3-phosphatidylserine	_	_	_	_	2.77373e+07	3.18993e+07	2.51998e+07	2.51746e+07	2.06362e+07	3.9327e+07	2.96856e+07	2.57968e+07	2.86028e+07	3.06432e+07	2.94158e+07	2.71772e+07	1.96067e+07	2.14256e+07	2.62212e+07	3.28658e+07	2.95389e+07	3.26815e+07	2.97571e+07	2.32328e+07	2.39475e+07	2.73498e+07	2.3503e+07	1.62761e+07	2.11156e+07	3.04916e+07	2.9331e+07	2.89514e+07	2.92733e+07	3.0955e+07	2.32059e+07	2.50292e+07	2.51965e+07	1.46072e+07	1.93906e+07	2.62485e+07	3.0303e+07	3.47646e+07	2.57933e+07
1407	P	868.606	4.15606	867.599	C48H86NO10P	1-24:1-2-18:3-phosphatidylserine	_	_	_	_	4.62684e+06	3.99324e+06	3.60996e+06	3.35593e+06	2.99598e+06	3.98586e+06	2.49527e+06	3.68504e+06	2.76402e+06	3.03702e+06	4.12065e+06	3.37446e+06	2.82127e+06	3.43196e+06	3.00461e+06	3.49442e+06	3.01982e+06	3.88997e+06	3.60094e+06	3.86751e+06	3.43269e+06	3.16124e+06	3.64651e+06	2.39879e+06	3.76328e+06	3.63618e+06	3.41207e+06	3.71174e+06	3.59084e+06	3.84646e+06	3.72759e+06	3.14584e+06	5.53337e+06	2.3761e+06	4.4112e+06	3.64609e+06	5.00677e+06	6.54142e+06	4.65077e+06
779	N	271.228	3.78531	272.235	C16H32O3	16-hydroxypalmitate	_	cutin biosynthesis	_	_	3.43846e+06	3.88667e+06	2.40787e+06	3.46024e+06	3.65382e+06	9.91356e+06	1.71151e+07	9.4854e+06	1.51684e+07	1.58968e+07	3.4182e+06	3.77298e+06	3.96821e+06	3.68428e+06	1.63423e+07	1.12381e+07	1.20804e+07	8.19305e+06	1.38917e+07	4.00885e+06	3.75743e+06	3.94344e+06	4.01139e+06	5.7984e+06	5.20201e+06	8.15812e+06	1.08251e+07	1.09949e+07	1.07235e+07	1.30057e+07	6.11844e+06	5.25486e+06	6.42765e+06	6.31146e+06	5.62669e+06	9.36009e+06	1.08846e+07	1.0449e+07	1.20261e+07
429	P/N	164.092	14.3943	163.084	C6H13NO4	1-deoxynojirimycin	_	_	_	_	2.08717e+06	1.34001e+06	2.40002e+06	2.30886e+06	1.97755e+06	4.76844e+06	7.27809e+06	2.29459e+06	6.07705e+06	3.38908e+06	2.52692e+06	1.98052e+06	2.64407e+06	2.03541e+06	5.7396e+06	1.26108e+07	1.26379e+07	8.1334e+06	1.87907e+07	2.06346e+06	4.40472e+06	3.5047e+06	3.97402e+06	4.16408e+06	1.9611e+06	1.12303e+07	1.33463e+07	9.36249e+06	1.80974e+07	1.26968e+07	3.15152e+06	4.69982e+06	2.64464e+06	6.93085e+06	2.96772e+06	8.14984e+06	9.81054e+06	1.10625e+07	1.74918e+07
428	P/N	162.077	14.3901	163.084	C6H13NO4	1-deoxynojirimycin	_	_	_	_	821252	478834	650720	409383	517126	1.22194e+06	1.11657e+06	666604	982163	544195	1.07211e+06	774538	1.12826e+06	568036	602048	2.28175e+06	2.4187e+06	1.49702e+06	3.16891e+06	554102	2.0227e+06	1.73015e+06	1.81837e+06	1.32982e+06	550142	2.3987e+06	2.43084e+06	1.60664e+06	3.03522e+06	1.41363e+06	1.55382e+06	2.25314e+06	1.47016e+06	2.16583e+06	806097	1.70495e+06	2.00592e+06	2.17259e+06	2.86498e+06
427	P	164.091	13.2542	163.084	C6H13NO4	1-deoxynojirimycin	_	_	_	_	330068	87804.2	155541	178612	1.3717e+06	1.34593e+06	2.92859e+06	3.51293e+06	7.62015e+06	1.12247e+06	245680	214791	334236	287220	1.13055e+06	624895	1.74128e+06	769137	2.79362e+06	378756	520689	884543	319409	783900	418785	407469	911310	844884	2.63538e+06	1.28211e+06	235001	468288	282498	565938	59515	331899	546869	658851	1.42463e+06
267	P	134.081	11.6937	133.074	C5H11NO3	1-deoxyxylonojirimycin	_	_	_	_	1.53694e+06	1.09833e+06	2.04046e+06	2.01214e+06	1.2921e+06	4.25161e+06	3.76866e+06	3.00079e+06	2.94766e+06	2.13712e+06	1.63121e+06	1.16261e+06	1.89195e+06	1.60014e+06	1.20489e+06	1.73778e+06	1.75017e+06	1.30548e+06	1.881e+06	1.78378e+06	1.43781e+06	1.06056e+06	2.07288e+06	1.72333e+06	1.6172e+06	1.24096e+06	1.03615e+06	923971	1.58206e+06	907950	1.20207e+06	1.14216e+06	1.97938e+06	1.92686e+06	1.83123e+06	1.00778e+06	597854	855668	1.15655e+06
268	P	134.081	13.8326	133.074	C5H11NO3	1-deoxyxylonojirimycin	_	_	_	_	302526	234675	358124	247788	380909	564054	464000	341230	346583	419942	351258	294698	530483	338590	198020	273650	196155	248269	256176	532340	401832	452525	516546	379322	560473	190241	224089	235597	309912	203941	364517	444033	456178	520445	506587	162457	230964	225853	325858
266	P	134.081	10.1201	133.074	C5H11NO3	1-deoxyxylonojirimycin	_	_	_	_	169939	405844	740645	2.83372e+06	249199	238511	265973	1.75267e+06	734923	657059	205678	346174	863696	469874	2.64926e+06	623475	898578	2.84894e+06	5.43378e+06	350791	157213	287682	779904	1.41041e+06	680991	368687	1.02539e+06	2.3238e+06	5.77888e+06	2.29492e+06	281567	251527	1.55081e+06	213531	433459	875602	1.4209e+06	3.96451e+06	4.15982e+06
1092	N	455.221	4.73055	456.228	C23H37O7P	1-Lyso-2-arachidonoyl-phosphatidate	_	_	_	_	3.53233e+06	3.34773e+06	5.5014e+06	3.09696e+06	3.2223e+06	9.07033e+06	8.6526e+06	1.26111e+07	2.90369e+06	5.7118e+06	3.69929e+06	5.97839e+06	5.67033e+06	4.88596e+06	1.75844e+07	1.00945e+07	1.11467e+07	9.49046e+06	8.3435e+06	3.75556e+06	3.06946e+06	5.88126e+06	3.62354e+06	5.2678e+06	4.59082e+06	1.12753e+07	1.51143e+07	1.23819e+07	1.17006e+07	1.25118e+07	4.71607e+06	2.6344e+06	2.48974e+06	5.52514e+06	2.0787e+06	1.01669e+07	8.28565e+06	6.68116e+06	1.0737e+07
1091	N	455.221	4.06945	456.228	C23H37O7P	1-Lyso-2-arachidonoyl-phosphatidate	_	_	_	_	164601	150941	208835	101320	66976.4	3.15485e+06	5.98208e+06	5.56028e+06	1.20417e+06	1.61977e+06	172915	218391	275539	263108	3.7061e+06	1.82418e+06	2.29131e+06	1.67047e+06	1.95504e+06	164637	336437	400645	126567	336761	245853	1.54553e+06	1.98325e+06	1.4042e+06	1.2645e+06	894448	251300	637481	298327	421560	240425	561899	1.08742e+06	1.14424e+06	1.25998e+06
365	P	151.061	7.87591	150.054	C6H6N4O	1-Methylhypoxanthine	_	_	_	_	788072	1.01119e+06	826605	1.21902e+06	666396	4.69587e+06	4.39734e+06	5.09411e+06	5.68849e+06	5.01016e+06	920269	1.10221e+06	1.05814e+06	2.81025e+06	3.18965e+06	2.16314e+06	2.04942e+06	2.58044e+06	3.3495e+06	1.0491e+06	1.02339e+06	1.47646e+06	829401	2.59113e+06	1.13719e+06	1.78694e+06	1.94522e+06	2.57122e+06	2.16196e+06	2.1988e+06	1.19365e+06	1.66504e+06	1.23358e+06	2.04674e+06	949732	1.42555e+06	1.48468e+06	1.67595e+06	2.58203e+06
366	P	151.061	8.52404	150.054	C6H6N4O	1-Methylhypoxanthine	_	_	_	_	628808	948664	1.04873e+06	576498	590055	3.31715e+06	3.82583e+06	3.04851e+06	4.54098e+06	3.96356e+06	655133	739274	765865	657592	2.98623e+06	2.95629e+06	2.233e+06	2.6575e+06	2.78546e+06	527449	648220	970652	780429	602152	732404	1.71067e+06	2.345e+06	3.16572e+06	1.65152e+06	3.11541e+06	762955	1.0356e+06	623373	721885	502301	1.30587e+06	1.62769e+06	1.47299e+06	1.59578e+06
1179	P/N	522.355	4.7087	521.348	C26H52NO7P	1-Oleoylglycerophosphocholine	_	_	_	_	5.16069e+08	5.94475e+08	5.14281e+08	3.10019e+08	4.19478e+08	1.04667e+09	1.02668e+09	1.09699e+09	9.51602e+08	9.94486e+08	4.23826e+08	6.30545e+08	4.79057e+08	3.97127e+08	1.03786e+09	1.02917e+09	1.10275e+09	1.2118e+09	1.04048e+09	4.69371e+08	3.67943e+08	4.2638e+08	4.25422e+08	4.0115e+08	4.49375e+08	1.16277e+09	1.08571e+09	1.19423e+09	1.07076e+09	1.07692e+09	3.59918e+08	4.02544e+08	4.47415e+08	3.26424e+08	4.40113e+08	1.14818e+09	1.15441e+09	1.28896e+09	1.06147e+09
1180	P/N	520.341	4.71692	521.348	C26H52NO7P	1-Oleoylglycerophosphocholine	_	_	_	_	1.0091e+07	1.63477e+07	1.44155e+07	7.85302e+06	1.12251e+07	2.41481e+07	2.85066e+07	3.30256e+07	2.38082e+07	2.6389e+07	1.03775e+07	1.67663e+07	1.36032e+07	1.10206e+07	3.22613e+07	2.43965e+07	3.14777e+07	3.51251e+07	2.95813e+07	1.27595e+07	8.73669e+06	1.11285e+07	1.09058e+07	1.07701e+07	1.19526e+07	3.00601e+07	3.17908e+07	3.35046e+07	3.2422e+07	3.15333e+07	8.66435e+06	1.00382e+07	1.14255e+07	9.55088e+06	1.13018e+07	3.15316e+07	3.2738e+07	3.79009e+07	3.27244e+07
1040	N	411.24	4.83006	412.247	C23H32N4O3	2,4-diamino-6-ethyl-5,3'-(2-cyclohexylphenoxy)prop-1'-yloxypyrimidine	_	_	_	_	3.69068e+06	4.65073e+06	5.07942e+06	5.10852e+06	4.99398e+06	4.25886e+06	4.34737e+06	5.61028e+06	4.5914e+06	5.01339e+06	4.28237e+06	5.10791e+06	5.36335e+06	4.30121e+06	4.28475e+06	3.37546e+06	4.58302e+06	5.15757e+06	4.51337e+06	5.03211e+06	3.86323e+06	4.86562e+06	5.34909e+06	5.04188e+06	4.54231e+06	4.02195e+06	4.04544e+06	3.71981e+06	4.39172e+06	4.25468e+06	4.47672e+06	5.12495e+06	5.70009e+06	4.42319e+06	5.05919e+06	3.87929e+06	4.15033e+06	3.96829e+06	4.30251e+06
186	P	123.092	10.2601	122.084	C7H10N2	2,4-Diaminotoluene	_	_	_	_	461846	1.56839e+06	329842	2.13017e+06	3.6746e+06	2.10072e+06	1.55215e+06	3.08718e+06	3.52149e+06	2.52546e+06	1.59819e+06	410007	1.19743e+06	1.05441e+06	1.26826e+06	1.06547e+06	774662	2.43219e+06	1.30147e+06	2.16316e+06	1.78619e+06	954610	1.40082e+06	2.7318e+06	1.66967e+06	358594	250682	384403	448042	324080	861938	1.43785e+06	1.5253e+06	1.27618e+06	1.50206e+06	218205	185334	275858	290673
185	P	123.092	6.29987	122.084	C7H10N2	2,4-Diaminotoluene	_	_	_	_	628549	613617	657776	531849	980739	639535	604884	987082	798860	562003	591908	643928	1.10553e+06	584874	879244	610754	627251	863822	889623	875986	707259	992787	913596	725639	932697	486205	566690	973593	639155	540807	641833	763329	1.10778e+06	768495	692538	600349	506910	755925	685892
960	P	359.135	12.1491	358.128	C17H18N4O5	202-791	_	_	_	_	20991.2	2772.69	48215.9	8494.37	1742.66	313739	1.04215e+06	409286	1.73871e+06	916477	23479.8	95829.8	22948.8	44206.9	1.4231e+06	823075	901193	1.88731e+06	1.38363e+06	34902.5	30207.3	25166	21138.5	0	7602.66	778138	497570	2.35936e+06	843084	1.93621e+06	6823.52	8869.62	0	2308	17414.1	494532	533268	3.05278e+06	1.99212e+06
287	P	140.045	8.15834	139.038	C5H5N3O2	2-amino-4-carboxypyrimidine	_	lathyrine biosynthesis	_	_	1.21314e+06	406738	1.26126e+06	756464	447959	3.79643e+06	665379	5.14632e+06	1.10792e+06	1.28448e+06	833340	795409	870635	4.26945e+06	689668	505932	450316	534906	837985	918571	791738	896371	602540	5.09805e+06	601041	468374	315963	480336	552010	435521	1.90977e+06	1.4234e+06	1.09924e+06	6.05541e+06	2.48592e+06	327023	194207	636726	428362
1000	N	377.27	5.05139	378.277	C23H38O4	2-Arachidonoylglycerol	_	_	_	_	789876	105199	902614	5.45947e+06	291181	6.16981e+06	1.55914e+06	1.95489e+06	1.02445e+07	3.36594e+06	2.84079e+06	5.06083e+06	810051	5.41498e+06	1.26394e+07	6.87942e+06	4.49528e+06	1.32019e+06	1.69477e+07	2.82154e+06	1.0066e+06	266083	2.68649e+06	1.43091e+06	2.97787e+06	6.29269e+06	3.7429e+06	1.04365e+06	3.99578e+06	4.43867e+06	2.38707e+06	1.09197e+07	2.98962e+06	1.72871e+07	8.87298e+06	1.96158e+06	2.69713e+06	527125	1.89248e+06
318	P	144.982	11.1506	143.974	C2H6ClO3P	2-chloroethylphosphonate	_	_	_	_	6.79885e+06	4.29672e+06	3.74574e+06	3.62376e+06	4.29702e+06	5.0623e+06	3.71372e+06	3.24838e+06	2.90963e+06	3.6057e+06	5.83069e+06	4.52126e+06	1.31486e+06	3.43478e+06	3.2265e+06	4.0009e+06	3.77707e+06	3.21336e+06	2.78482e+06	3.98399e+06	4.54074e+06	4.22126e+06	3.40814e+06	3.64888e+06	3.85355e+06	4.20763e+06	3.99884e+06	2.88391e+06	1.11733e+06	2.98799e+06	4.53669e+06	4.62459e+06	3.52786e+06	4.04167e+06	4.0264e+06	1.27028e+06	1.2437e+06	3.0568e+06	3.28993e+06
131	N	111.009	17.4889	112.016	C5H4O3	2-Furoate	_	_	_	_	640051	696050	772246	565190	509343	817653	899876	694245	871702	656277	716792	611113	788204	556503	1.11537e+06	1.49064e+06	1.27968e+06	1.34891e+06	1.61379e+06	661032	781993	891397	573984	399469	531334	800881	1.1903e+06	1.19035e+06	1.23552e+06	1.20717e+06	403858	623301	530536	413968	564721	863919	1.52379e+06	1.35849e+06	1.17322e+06
310	P/N	142.066	11.5124	143.073	C10H9N	2-Naphthylamine	_	_	_	_	310616	88189.5	308469	104611	194822	1.64286e+06	2.65239e+06	1.02473e+06	1.69967e+06	1.98987e+06	304394	367748	188960	200758	1.63431e+06	1.43231e+06	1.69652e+06	1.29366e+06	1.1905e+06	208580	356947	351060	138894	170105	137635	1.34949e+06	1.62749e+06	1.50199e+06	1.22679e+06	1.55915e+06	567044	223365	273503	376366	282941	1.13541e+06	1.4315e+06	1.3598e+06	1.27663e+06
309	N	142.066	7.05724	143.073	C10H9N	2-Naphthylamine	_	_	_	_	44946.4	54195.9	102814	45576	116441	1.31951e+06	1.43141e+06	577786	698290	1.99148e+06	57166.1	103960	100577	112588	730704	1.31865e+06	545471	552724	925306	173599	105276	94893.9	162501	171161	267139	2.80398e+06	540104	558387	417507	427369	185924	151086	164806	145516	291123	1.48364e+06	529273	285621	349759
311	P/N	144.081	11.5322	143.073	C10H9N	2-Naphthylamine	_	_	_	_	118121	26328.7	167876	70893	59739.8	727145	1.26056e+06	640352	1.01799e+06	970723	115470	144402	121774	124951	941504	621660	871640	847434	815082	115023	147071	108815	100309	111585	73809.8	662939	905447	1.14836e+06	856769	1.08293e+06	218966	93565.6	198844	238319	157089	630421	778546	996511	806497
810	P	286.201	6.60894	285.194	C15H27NO4	2-Octenoylcarnitine	_	_	_	_	299877	242823	431450	210574	320326	364585	224017	261368	127621	160742	374966	445032	701818	726893	308162	451956	330615	497740	254898	374978	679376	568292	656671	673846	508870	233086	283744	478261	92198	325941	699059	862584	778115	796622	508324	191352	111065	161349	123919
75	N	99.0087	3.73379	100.016	C4H4O3	2-oxobut-3-enanoate	_	3-methylquinoline degradation	_	_	251039	249934	225629	266535	219237	868053	308966	2.14911e+06	1.25167e+06	749025	298609	154237	249452	136465	1.23508e+06	1.78795e+06	3.34686e+06	2.94091e+06	3.57111e+06	228125	179993	177524	314607	173307	112448	1.58381e+06	2.20244e+06	1.60523e+06	1.20401e+06	1.91554e+06	202868	195005	448853	141268	413177	4.81365e+06	4.57925e+06	788090	1.21286e+06
890	N	325.275	3.81937	326.282	C20H38O3	2-Oxophytanate	_	_	_	_	1.14848e+06	1.83035e+06	865674	1.92954e+06	1.67878e+06	764604	746646	2.40413e+06	1.16203e+06	426546	1.19438e+06	831919	1.49647e+06	1.05646e+06	1.94658e+06	1.46097e+06	2.69012e+06	1.75703e+06	2.84238e+06	1.10206e+06	1.33908e+06	1.78499e+06	1.93184e+06	2.55137e+06	1.89056e+06	1.43635e+06	2.59875e+06	1.56614e+06	1.54255e+06	2.09203e+06	896818	3.70651e+06	2.28662e+06	1.13985e+06	1.47214e+06	2.63573e+06	2.99418e+06	1.82892e+06	2.04521e+06
1151	N	499.38	3.77993	500.387	C32H52O4	3beta-Hydroxylanostane-7,11-dione acetate	_	_	_	_	3.02898e+06	3.86904e+06	2.84743e+06	5.15079e+06	2.69398e+06	2.34342e+06	2.07222e+06	2.74494e+06	2.42395e+06	1.79798e+06	4.08039e+06	3.02867e+06	3.35593e+06	2.76455e+06	2.15656e+06	2.49736e+06	2.36309e+06	2.73848e+06	3.20891e+06	3.9117e+06	3.47508e+06	2.80571e+06	3.805e+06	3.75606e+06	3.84848e+06	2.43111e+06	2.21165e+06	2.30419e+06	3.3088e+06	2.33178e+06	2.83083e+06	4.79672e+06	4.07238e+06	2.78431e+06	3.52483e+06	2.48001e+06	2.40903e+06	3.4631e+06	2.84506e+06
551	P	190.086	10.0371	189.079	C11H11NO2	3-Indolepropionicacid	_	_	_	_	388953	51898.9	56287.5	34834.8	381970	393048	777906	968333	751205	244248	175118	185781	134135	57359.5	524645	709879	969953	281796	487722	110159	766638	924281	112191	204191	206284	618420	1.15063e+06	671306	482699	761838	361637	524105	164662	188721	67658.3	780356	745079	617849	887536
836	N	297.222	3.7841	298.23	C21H30O	3-Methyl-19-nor-17alpha-pregna-1,3,5(10)-trien-17-ol	_	_	_	_	1.59518e+06	1.62015e+06	965889	1.23732e+06	1.74e+06	1.36119e+06	1.84419e+06	2.2765e+06	1.063e+06	1.33278e+06	1.44318e+06	956218	1.47312e+06	1.22508e+06	2.49639e+06	1.61765e+06	1.34579e+06	1.29441e+06	1.63119e+06	1.28056e+06	2.11544e+06	2.07805e+06	1.90288e+06	1.65753e+06	1.69714e+06	1.26612e+06	1.21283e+06	1.45428e+06	1.13852e+06	1.57603e+06	1.39511e+06	3.01207e+06	1.56371e+06	1.29383e+06	1.01507e+06	1.70817e+06	1.22839e+06	1.30837e+06	1.54303e+06
324	P/N	144.045	5.35107	145.053	C9H7NO	3-Methyleneoxindole	_	_	_	_	415778	539937	965132	821578	524380	1.21555e+06	1.67917e+06	1.50666e+06	1.35238e+06	2.82957e+06	475654	568129	652392	964103	1.17103e+06	501625	549899	1.31831e+06	876818	483594	429538	568876	627142	1.24424e+06	483431	226684	376671	772825	443195	452664	447730	841902	1.1181e+06	1.02748e+06	921795	250184	352841	852609	546726
327	N	144.046	10.7441	145.053	C9H7NO	3-Methyleneoxindole	_	_	_	_	345372	204995	313006	198256	291950	1.32765e+06	1.85295e+06	726920	1.79222e+06	2.51989e+06	327124	341349	327316	297248	1.18006e+06	822220	837897	745004	970171	292483	342621	342021	204178	215458	185394	838117	825644	1.16418e+06	830659	1.30627e+06	401261	299603	314745	317689	350160	623249	611053	699446	908946
328	P	146.06	11.5225	145.053	C9H7NO	3-Methyleneoxindole	_	_	_	_	454970	83813.2	694122	180283	174813	2.83524e+06	4.84774e+06	2.52276e+06	3.59642e+06	3.70233e+06	492119	617175	446533	365628	3.50021e+06	2.50288e+06	3.23614e+06	3.31656e+06	3.14011e+06	337264	583852	522273	354263	299778	233848	2.59952e+06	3.35155e+06	3.77336e+06	3.03945e+06	3.64502e+06	824159	369690	694836	681843	532159	2.33232e+06	3.05612e+06	3.6924e+06	3.14202e+06
325	P/N	146.06	5.35432	145.053	C9H7NO	3-Methyleneoxindole	_	_	_	_	453938	353404	528747	636038	489607	703406	490466	486697	251684	1.29002e+06	372838	383757	268821	647782	395272	201567	98025.4	443458	232648	318744	344621	414477	335718	929966	263878	46052.8	92791.7	62076	54128.9	45072.8	366014	537024	559061	625963	619193	73526.9	71718.7	66634	83083
326	N	144.046	6.11732	145.053	C9H7NO	3-Methyleneoxindole	_	_	_	_	812533	1.77566e+06	3.28239e+06	1.70624e+06	1.53085e+06	2.22574e+06	3.73176e+06	3.0957e+06	3.10591e+06	4.4318e+06	876278	796248	2.98308e+06	1.8921e+06	4.65628e+06	1.91332e+06	2.11875e+06	2.56647e+06	3.18241e+06	1.21694e+06	656290	760301	2.07536e+06	1.52353e+06	1.17949e+06	1.18277e+06	1.67646e+06	2.30682e+06	793938	2.01483e+06	989956	1.115e+06	3.40641e+06	1.31261e+06	2.5009e+06	798374	1.44275e+06	1.4577e+06	1.16348e+06
441	P	166.072	9.71293	165.065	C6H7N5O	3-Methylguanine	_	_	Cytoplasm (Predicted from LogP)	Purines and Purine Derivatives	2.85419e+06	3.32026e+06	3.87907e+06	4.57874e+06	2.61036e+06	1.48016e+07	1.39036e+07	1.43579e+07	1.64728e+07	1.37946e+07	3.31824e+06	3.52027e+06	4.26773e+06	6.46023e+06	1.35422e+07	9.50828e+06	9.78806e+06	1.09548e+07	1.51705e+07	4.44616e+06	3.98209e+06	3.97894e+06	4.20793e+06	6.01559e+06	4.40679e+06	8.58271e+06	8.70631e+06	9.77107e+06	9.58486e+06	1.02503e+07	4.4814e+06	4.25951e+06	4.37016e+06	5.72914e+06	4.88844e+06	6.96556e+06	7.62419e+06	8.24042e+06	1.07308e+07
778	N	271.207	4.0797	272.214	C19H28O	3-Oxo-delta4-steroid	_	_	_	_	4.57129e+06	8.26853e+06	6.31196e+06	5.98613e+06	5.87976e+06	5.48322e+06	5.25567e+06	6.58673e+06	5.70934e+06	6.13641e+06	5.2127e+06	6.42777e+06	5.34401e+06	4.6241e+06	6.57959e+06	5.57687e+06	6.46544e+06	7.31501e+06	6.90805e+06	5.67314e+06	4.46109e+06	5.6481e+06	5.08447e+06	5.23525e+06	3.90916e+06	6.63558e+06	5.35433e+06	7.069e+06	5.60629e+06	6.5564e+06	3.59779e+06	5.06709e+06	4.24934e+06	3.23918e+06	3.22408e+06	5.87744e+06	6.43086e+06	8.16173e+06	5.74645e+06
730	P	251.102	6.01058	250.095	C12H15N2O4	3-Oxohexobarbital	_	_	_	_	877488	974937	1.11589e+06	216803	687233	8.94479e+06	1.28068e+07	4.94393e+06	1.25514e+07	1.85579e+07	659515	234805	929992	118192	8.21319e+06	6.17896e+06	9.81742e+06	4.47441e+06	4.83024e+06	178499	756968	418427	267875	56269	104284	4.97762e+06	6.70635e+06	5.37161e+06	3.33518e+06	7.72879e+06	1.48499e+06	417168	1.35865e+06	125831	231542	3.50925e+06	5.70523e+06	4.25377e+06	4.39908e+06
515	N	179.108	3.87196	180.115	C11H16O2	3-tert-Butyl-5-methylcatechol	_	_	_	_	1.69549e+06	3.25054e+06	2.34287e+06	2.03278e+06	2.71092e+06	2.69069e+06	2.09385e+06	2.71743e+06	1.78405e+06	2.12882e+06	1.8813e+06	2.60035e+06	2.08902e+06	2.04524e+06	3.97312e+06	2.82609e+06	3.25883e+06	3.19726e+06	3.51418e+06	2.28139e+06	1.87168e+06	3.03042e+06	2.40863e+06	2.25745e+06	2.11054e+06	2.62768e+06	2.87842e+06	2.34285e+06	2.89683e+06	3.25264e+06	1.37778e+06	2.92745e+06	1.47352e+06	1.44229e+06	1.4162e+06	2.49207e+06	2.57092e+06	2.63158e+06	2.54087e+06
363	P	150.076	15.4032	149.069	C5H11NO4	4-amino-4-deoxy-L-arabinose	_	_	_	_	366351	67166.6	64869.9	22849.3	345754	906660	810832	825074	969879	361722	353038	187248	173838	63425.7	290332	512001	737357	402126	561399	187616	681531	746941	206471	217257	175702	481792	533383	600996	898177	556743	242524	528402	178473	179853	46518.8	578435	544697	816731	813969
300	N	141.011	3.91663	142.019	C7H7OCl	4-Chloro-2-methylphenol	_	4-chloro-2-methylphenoxyacetate degradation	_	_	0	0	0	0	0	0	0	0	0	0	0	0	0	0	0	0	0	0	0	0	376756	513102	1.20133e+06	1.63739e+06	1.1385e+06	1.65336e+07	1.66578e+07	3.52432e+07	3.25952e+07	2.15238e+07	112622	27043.3	215893	477397	362176	8.22778e+06	1.21263e+07	1.83234e+07	2.42839e+07
693	N	235.134	4.02557	236.141	C14H20O3	4-Heptyloxybenzoic acid	_	_	_	_	2.06775e+06	2.57015e+06	2.4934e+06	1.88153e+06	2.25392e+06	2.79404e+06	1.92964e+06	3.50601e+06	1.86511e+06	2.34172e+06	2.09737e+06	2.4702e+06	2.32132e+06	1.8915e+06	3.21896e+06	3.04739e+06	3.15316e+06	3.62516e+06	3.78353e+06	2.33753e+06	1.79915e+06	2.38976e+06	2.72376e+06	2.20181e+06	2.01252e+06	2.85509e+06	2.49627e+06	3.43681e+06	2.59623e+06	3.35404e+06	1.64501e+06	2.59603e+06	2.78567e+06	1.24463e+06	1.8045e+06	2.83609e+06	2.76839e+06	3.25116e+06	2.44379e+06
615	N	207.139	3.88674	208.146	C13H20O2	4-Heptyloxyphenol	_	_	_	_	2.46934e+06	3.06518e+06	2.95085e+06	2.19764e+06	2.68501e+06	3.09823e+06	2.36633e+06	4.51798e+06	1.6197e+06	2.37213e+06	2.51844e+06	3.3034e+06	2.78221e+06	2.46576e+06	6.49443e+06	4.68392e+06	3.5836e+06	3.22754e+06	4.72364e+06	2.47003e+06	2.47522e+06	3.88331e+06	2.99363e+06	2.85663e+06	2.62588e+06	2.635e+06	2.74188e+06	4.50328e+06	3.35747e+06	4.0568e+06	2.07022e+06	3.72874e+06	2.588e+06	1.36984e+06	1.4649e+06	2.63714e+06	2.22753e+06	2.5176e+06	3.07876e+06
570	N	193.123	3.89675	194.131	C12H18O2	4-Hexyloxyphenol	_	_	_	_	2.14603e+06	2.92129e+06	1.92892e+06	2.07516e+06	2.64822e+06	2.8296e+06	2.26637e+06	4.01924e+06	1.73883e+06	2.22356e+06	2.43364e+06	2.05572e+06	2.43294e+06	1.62436e+06	3.51923e+06	3.21483e+06	2.98608e+06	3.0463e+06	3.41892e+06	2.04326e+06	2.73803e+06	2.88776e+06	3.1698e+06	2.52671e+06	2.37289e+06	2.74461e+06	2.38826e+06	3.51419e+06	2.58375e+06	3.22226e+06	1.94244e+06	4.25025e+06	2.77509e+06	1.50384e+06	1.79174e+06	3.01448e+06	2.83286e+06	3.10997e+06	2.68595e+06
31	P	85.0285	10.8883	84.0211	C4H4O2	4-Hydroxy-2-butynal	_	_	_	_	6.6511e+06	9.50777e+06	5.61087e+06	1.26988e+07	1.45278e+07	6.90979e+06	5.20284e+06	6.23129e+06	4.44779e+06	6.21374e+06	1.27617e+07	1.39483e+07	1.30119e+07	2.18147e+07	3.37319e+06	3.79214e+06	3.9067e+06	6.2949e+06	3.00688e+06	1.65273e+07	2.01023e+07	1.55505e+07	1.28346e+07	2.02469e+07	1.95282e+07	2.90929e+06	2.39818e+06	4.09355e+06	1.91291e+06	3.90081e+06	1.43155e+07	2.15569e+07	1.31347e+07	1.4799e+07	1.7443e+07	2.36214e+06	1.69349e+06	2.37516e+06	1.58591e+06
32	P	85.0285	13.0945	84.0211	C4H4O2	4-Hydroxy-2-butynal	_	_	_	_	818188	958547	1.17097e+06	1.34529e+06	1.24655e+06	646677	510758	628747	607635	542279	975679	2.57169e+06	2.05211e+06	2.73903e+06	841460	648224	541356	769051	673868	2.1214e+06	1.88393e+06	2.26505e+06	1.6238e+06	2.00316e+06	2.70908e+06	588226	663613	657843	469737	782310	2.26683e+06	1.72506e+06	2.21676e+06	2.34096e+06	1.97676e+06	436737	293375	546794	338387
606	P	205.122	4.0371	204.115	C13H16O2	4'-Hydroxy-3'-prenylacetophenone	_	_	_	_	1.23721e+06	1.72702e+06	1.77115e+06	1.41064e+06	866887	1.93689e+06	1.48965e+06	2.41463e+06	1.2963e+06	1.51977e+06	1.45326e+06	1.05779e+06	1.80907e+06	1.27298e+06	2.15126e+06	1.96729e+06	1.97406e+06	2.5911e+06	2.05681e+06	1.44977e+06	1.41343e+06	1.981e+06	1.31463e+06	1.80519e+06	1.09466e+06	1.90111e+06	1.71687e+06	2.70327e+06	1.7343e+06	2.35572e+06	648988	1.89662e+06	1.90319e+06	1.28848e+06	1.53614e+06	1.66842e+06	1.89581e+06	2.23777e+06	2.09173e+06
560	P	192.113	6.37751	191.106	C10H13N3O	4-Hydroxydebrisoquine	_	_	Cytoplasm, Extracellular	Isoquinolines and Quinolines	570189	1.60331e+06	2.25117e+06	2.48776e+06	392874	5.58101e+06	2.07523e+06	661749	377757	4.5401e+06	364826	1.52468e+06	826413	912814	1.13612e+06	196813	32028.7	986134	1.22233e+06	312578	352276	636550	899257	904295	1.16012e+06	10864.9	11964	151489	46596.1	49047.6	1.0482e+06	817550	562523	545510	514014	12647.9	2598.59	17745.4	9616.95
303	N	141.056	4.01607	142.063	C7H10O3	4-Oxocyclohexanecarboxylate	_	_	_	_	1.72541e+06	2.64578e+06	2.47929e+06	2.01841e+06	2.12344e+06	3.05239e+06	1.85556e+06	3.39205e+06	2.06675e+06	2.27794e+06	2.0994e+06	2.06259e+06	2.37674e+06	1.43638e+06	2.84772e+06	2.89007e+06	3.8939e+06	3.92345e+06	3.39286e+06	2.1311e+06	1.95326e+06	2.26915e+06	2.55726e+06	2.23726e+06	2.08784e+06	2.70703e+06	2.55183e+06	3.82561e+06	2.37637e+06	3.46454e+06	1.73804e+06	2.86789e+06	2.33916e+06	1.32887e+06	1.65119e+06	2.88101e+06	3.11568e+06	3.5512e+06	2.41003e+06
301	P	143.045	12.2923	142.038	C5H6N2O3	5-Hydroxymethyluracil	_	_	Cytoplasm	Pyrimidines and Derivatives	2.79726e+06	2.23504e+06	4.35817e+06	2.94944e+06	3.55394e+06	6.3023e+06	2.06813e+06	2.93051e+06	4.54189e+06	4.96052e+06	2.86204e+06	6.39207e+06	6.94574e+06	3.75619e+06	6.46961e+06	1.74067e+06	1.35165e+06	2.46121e+06	3.04008e+06	4.28396e+06	3.45222e+06	7.23058e+06	4.3482e+06	6.14027e+06	6.65355e+06	940614	820328	1.34241e+06	991706	1.74293e+06	3.45258e+06	4.90042e+06	5.08049e+06	3.42653e+06	4.16663e+06	566382	354932	2.10097e+06	786179
496	P	178.086	5.43734	177.079	C10H11NO2	5-Hydroxytryptophol	_	_	_	Indoles and Indole Derivatives	95185.4	116894	134965	83117.8	170835	526085	1.40241e+06	497175	734309	1.47543e+06	48976.5	149814	115650	64885.6	541914	429699	474869	361613	435360	75424	38891	59300.2	54852.5	54919.3	39076.9	550470	610040	421700	379183	549055	71170.4	47519.5	59929.8	45727.3	97281.3	412030	669927	346093	338620
497	P	178.086	10.1347	177.079	C10H11NO2	5-Hydroxytryptophol	_	_	_	Indoles and Indole Derivatives	151614	62210.5	133628	208833	85503.1	508763	595708	1.68913e+06	2.92248e+06	2.81081e+06	121915	559224	76617.1	1.23189e+06	1.28612e+06	637138	485466	1.70166e+06	535318	103902	431354	515868	411559	193396	169814	202478	183198	620888	235298	1.05631e+06	291972	245436	72238	322121	34294.2	202144	114562	289999	277700
559	P	192.102	9.52856	191.095	C11H13NO2	5-Methoxytryptophol	_	_	_	Indoles and Indole Derivatives	3.99289e+06	3.45455e+06	1.07673e+06	1.43189e+07	7.55572e+06	9.54513e+06	1.11981e+07	1.89325e+07	4.98139e+07	2.38521e+07	7.59637e+06	3.23738e+06	2.89933e+06	2.3484e+07	1.36389e+07	1.25045e+07	9.94142e+06	2.20146e+07	8.98783e+06	5.64359e+06	3.23129e+07	1.65039e+07	1.86297e+07	1.1173e+07	1.38643e+07	2.49089e+06	1.8723e+06	6.25824e+06	3.07482e+06	6.53513e+06	1.67655e+07	1.19685e+07	3.10749e+06	6.99403e+06	2.70924e+06	771146	489263	1.73624e+06	2.13502e+06
703	P	242.113	9.34838	241.106	C10H15N3O4	5-Methyl-2'-deoxycytidine	_	_	_	_	507924	375112	320436	417551	581344	1.29427e+06	5.73694e+06	950387	3.83991e+06	3.52933e+06	634157	376928	457661	479989	800547	712118	828208	860476	814819	359940	709618	699758	487990	634972	598264	550736	1.17217e+06	929466	1.15634e+06	1.00103e+06	640947	571736	425342	716069	492096	739760	1.26973e+06	1.13701e+06	1.61033e+06
746	P/N	258.108	11.2755	257.101	C10H15N3O5	5-Methylcytidine	_	_	Cytoplasm (Predicted from LogP)	Nucleoside Analogues	6.62325e+07	4.10676e+07	5.44596e+07	3.86031e+07	4.03835e+07	4.73761e+07	5.05782e+07	6.10782e+07	5.37153e+07	5.19368e+07	5.36461e+07	3.69957e+07	4.47589e+07	3.56444e+07	2.50917e+07	2.23908e+07	2.43688e+07	3.14879e+07	2.31744e+07	3.70405e+07	4.33866e+07	2.72385e+07	3.95137e+07	3.38234e+07	3.6317e+07	2.16083e+07	2.63182e+07	3.08684e+07	2.76095e+07	2.74425e+07	4.3948e+07	3.01686e+07	3.93668e+07	3.413e+07	4.15021e+07	2.76071e+07	2.96529e+07	3.71306e+07	4.05314e+07
745	P	258.108	9.13597	257.101	C10H15N3O5	5-Methylcytidine	_	_	Cytoplasm (Predicted from LogP)	Nucleoside Analogues	3.81567e+06	3.36933e+06	4.05804e+06	4.56898e+06	4.55634e+06	8.20382e+06	4.52157e+06	8.9185e+06	8.39774e+06	1.00922e+07	4.63555e+06	2.86793e+06	4.47476e+06	6.82513e+06	7.49586e+06	7.83348e+06	3.67327e+06	7.26206e+06	5.39476e+06	5.01041e+06	4.06007e+06	3.04857e+06	4.37967e+06	5.94097e+06	5.59815e+06	5.59768e+06	3.72147e+06	7.43534e+06	3.56725e+06	7.0787e+06	4.73784e+06	3.19449e+06	4.65976e+06	5.54045e+06	4.72285e+06	4.15974e+06	2.63736e+06	5.31834e+06	3.29526e+06
643	P	222.076	8.88557	221.069	C11H11NO4	6-Hydroxyindolelactate	_	_	_	_	1.44797e+06	107067	1.61756e+06	1.47372e+06	155025	1.74834e+06	6.53089e+06	3.73205e+06	1.47266e+07	1.44514e+07	396975	9.07642e+06	398853	2.28365e+07	1.27095e+07	6.97689e+06	5.92118e+06	4.48542e+06	4.5232e+06	292137	4.61579e+06	1.08131e+07	3.22121e+06	330637	595506	2.85086e+06	3.41582e+06	9.62207e+06	1.18334e+06	2.55078e+07	1.15472e+06	2.59994e+06	152785	2.06984e+06	110172	4.51934e+06	3.92607e+06	8.82536e+06	5.47925e+06
804	P	283.103	8.52023	282.096	C11H14N4O5	8-Oxocoformycin	_	_	_	_	161830	242309	234730	147636	142936	963306	1.09481e+06	713552	1.09408e+06	1.01503e+06	151205	176895	172674	163284	760948	782433	530078	617186	538583	136521	164794	244806	195601	154140	173761	414392	618242	763096	361523	815244	188241	218840	124389	176552	123673	327930	425690	326390	376691
35	P	86.0601	14.9503	85.0528	C4H7NO	Acetone cyanohydrin	_	linamarin degradation __ superpathway of linamarin and lotaustralin biosynthesis __ linamarin biosynthesis	_	_	4.32822e+07	4.53137e+07	4.73587e+07	2.83454e+07	5.06622e+07	8.02592e+07	5.55773e+07	5.36829e+07	5.4424e+07	5.20335e+07	5.28707e+07	5.3046e+07	4.99529e+07	4.02196e+07	7.27053e+07	5.4057e+07	5.51419e+07	7.02336e+07	7.76507e+07	6.34915e+07	5.24137e+07	5.88731e+07	5.64045e+07	4.15018e+07	5.62344e+07	4.04262e+07	3.67697e+07	5.08744e+07	4.46483e+07	5.13285e+07	4.27841e+07	5.61338e+07	5.81647e+07	4.17084e+07	5.30753e+07	3.89069e+07	2.66347e+07	6.27561e+07	4.1749e+07
34	P	86.0601	11.346	85.0528	C4H7NO	Acetone cyanohydrin	_	linamarin degradation __ superpathway of linamarin and lotaustralin biosynthesis __ linamarin biosynthesis	_	_	8.72903e+06	1.20128e+07	1.12803e+07	9.56925e+06	1.00279e+07	3.93219e+07	2.06167e+07	1.48653e+07	1.66429e+07	5.51501e+07	1.05061e+07	1.09729e+07	1.12444e+07	1.19755e+07	3.26794e+07	2.82986e+07	1.38749e+07	2.65136e+07	2.69946e+07	1.02811e+07	5.57532e+06	4.61058e+06	7.83428e+06	7.41566e+06	7.03898e+06	1.4203e+07	1.9614e+07	1.0339e+07	1.17058e+07	1.62162e+07	1.12601e+07	8.07404e+06	1.07506e+07	9.59338e+06	1.79399e+07	1.96832e+07	8.91373e+06	1.66722e+07	1.55064e+07
599	P/N	201.165	3.88569	202.172	C15H22	alpha-Curcumene	_	_	_	_	1.51441e+06	1.93656e+06	1.95139e+06	1.7382e+06	1.72075e+06	2.03547e+06	2.02799e+06	2.31594e+06	1.44357e+06	1.73927e+06	1.80842e+06	2.01449e+06	1.91782e+06	2.01046e+06	3.93737e+06	2.53657e+06	2.02986e+06	1.69427e+06	2.54718e+06	1.83005e+06	1.92249e+06	2.50234e+06	1.87006e+06	2.16401e+06	1.96506e+06	1.69243e+06	1.85917e+06	2.62592e+06	2.02613e+06	2.78115e+06	1.76903e+06	2.58985e+06	1.82446e+06	1.47057e+06	1.29245e+06	1.63269e+06	1.51577e+06	1.85946e+06	2.23062e+06
600	P/N	203.179	4.00198	202.172	C15H22	alpha-Curcumene	_	_	_	_	816544	1.412e+06	1.34177e+06	1.03687e+06	1.36777e+06	941038	1.2323e+06	1.03453e+06	985088	1.0692e+06	1.02154e+06	1.29554e+06	1.2047e+06	942482	863701	929700	975181	990689	895066	1.03146e+06	983419	1.2582e+06	1.28335e+06	955305	1.17521e+06	1.09433e+06	884605	1.49305e+06	1.02511e+06	1.11014e+06	1.19261e+06	1.14045e+06	1.21159e+06	924786	896717	793241	1.22519e+06	1.75958e+06	1.01903e+06
172	P	119.086	4.02324	118.078	C9H10	alpha-Methylstyrene	_	_	_	_	913669	1.9957e+06	2.05397e+06	1.13927e+06	1.05709e+06	2.06963e+06	1.61862e+06	2.44392e+06	1.6531e+06	1.94563e+06	1.58134e+06	1.87484e+06	2.09856e+06	1.14489e+06	2.5324e+06	2.34131e+06	2.22705e+06	2.89967e+06	2.61135e+06	1.75435e+06	1.60516e+06	2.05939e+06	2.50424e+06	1.87854e+06	1.85738e+06	1.31761e+06	1.87576e+06	2.78151e+06	2.22337e+06	2.69687e+06	1.58164e+06	2.20303e+06	2.45624e+06	1.51552e+06	1.71017e+06	1.94031e+06	2.10005e+06	2.81794e+06	2.12636e+06
937	P/N	347.259	3.89404	348.266	C22H36O3	Anacardic acid	_	_	_	_	1.934e+06	2.30573e+06	1.49889e+06	1.69899e+06	1.64733e+06	1.4718e+06	1.98024e+06	2.20839e+06	835751	836060	2.78042e+06	1.7071e+06	1.7999e+06	1.44831e+06	2.00464e+06	1.75965e+06	1.81358e+06	1.0372e+06	1.39138e+06	1.70626e+06	4.57496e+06	3.79053e+06	3.51994e+06	3.04682e+06	3.0393e+06	2.32786e+06	2.58692e+06	1.90416e+06	1.15384e+06	1.68974e+06	3.36422e+06	8.5532e+06	4.28661e+06	2.66909e+06	2.21749e+06	3.78714e+06	2.39579e+06	1.81994e+06	2.10325e+06
938	P/N	349.274	3.93294	348.266	C22H36O3	Anacardic acid	_	_	_	_	1.71643e+06	2.23509e+06	1.48277e+06	1.55712e+06	1.33778e+06	1.32361e+06	1.94303e+06	2.12313e+06	680405	762248	2.9535e+06	2.14954e+06	1.80556e+06	1.51875e+06	1.77778e+06	1.55251e+06	1.54552e+06	1.05291e+06	936777	1.62742e+06	5.45375e+06	4.95708e+06	4.89335e+06	3.37434e+06	3.94292e+06	2.92999e+06	2.90126e+06	2.06955e+06	1.36032e+06	1.96223e+06	4.90363e+06	9.68286e+06	5.11149e+06	3.94264e+06	2.96815e+06	3.74577e+06	2.73486e+06	2.13171e+06	2.77232e+06
650	P	225.112	5.61924	224.105	C12H16O4	Aspidinol	_	_	_	_	2.59508e+06	4.14551e+06	3.54499e+06	1.13723e+06	2.27994e+06	4.03141e+06	8.95644e+06	2.73641e+06	1.89752e+06	5.27144e+06	3.12603e+06	3.85993e+06	4.72919e+06	2.69487e+06	7.50914e+06	6.86089e+06	5.85026e+06	6.59732e+06	3.70614e+06	3.69563e+06	4.41269e+06	6.42017e+06	4.65684e+06	3.99803e+06	6.07569e+06	8.71863e+06	1.47571e+07	1.21503e+07	3.60662e+06	1.26278e+07	5.46633e+06	6.40853e+06	3.84098e+06	5.29043e+06	4.88279e+06	1.47948e+07	1.42405e+07	7.53417e+06	1.19982e+07
850	P	306.076	12.5111	305.069	C18H11NO4	Atherospermidine	_	_	_	_	3.01673e+06	2.90218e+06	3.62553e+06	3.84223e+06	3.82337e+06	3.52603e+06	3.6347e+06	3.94101e+06	4.32484e+06	3.5746e+06	3.36924e+06	3.07378e+06	3.68842e+06	3.94418e+06	4.53186e+06	3.7137e+06	3.8421e+06	3.8699e+06	4.42897e+06	4.30355e+06	3.25667e+06	3.37716e+06	3.48126e+06	3.75459e+06	4.05981e+06	2.77114e+06	4.45563e+06	3.39653e+06	4.5495e+06	4.21968e+06	3.04061e+06	3.40027e+06	3.64517e+06	3.8497e+06	3.96894e+06	3.59357e+06	4.0344e+06	3.93349e+06	4.2003e+06
852	P	306.077	16.8016	305.069	C18H11NO4	Atherospermidine	_	_	_	_	3.40192e+06	1.79563e+06	6.5374e+06	2.35085e+06	4.22916e+06	1.74612e+06	4.27458e+06	6.18087e+06	7.20395e+06	4.96863e+06	4.18654e+06	4.16443e+06	6.18265e+06	6.30961e+06	2.22782e+06	2.56464e+06	4.03681e+06	5.65313e+06	2.6695e+06	6.56547e+06	4.33618e+06	4.1063e+06	6.26534e+06	6.50472e+06	5.42314e+06	1.64248e+06	1.74372e+06	6.42474e+06	6.28843e+06	5.99409e+06	4.05793e+06	4.63727e+06	6.39679e+06	2.48544e+06	6.66542e+06	1.7003e+06	1.8265e+06	5.88652e+06	6.08708e+06
851	P	306.076	12.5226	305.069	C18H11NO4	Atherospermidine	_	_	_	_	3.22377e+06	3.09376e+06	3.90296e+06	4.18003e+06	3.99217e+06	3.57364e+06	3.55054e+06	3.78546e+06	4.08868e+06	3.77435e+06	3.57998e+06	3.26043e+06	3.41827e+06	4.24812e+06	4.41545e+06	3.89471e+06	3.70811e+06	3.69182e+06	4.19498e+06	4.54089e+06	3.48282e+06	3.5878e+06	3.25312e+06	4.00909e+06	4.30722e+06	1.65232e+06	4.35485e+06	3.70549e+06	4.23843e+06	4.43516e+06	3.23983e+06	3.5822e+06	3.42206e+06	4.11296e+06	4.27436e+06	3.82191e+06	3.99807e+06	3.67001e+06	4.12231e+06
118	N	108.022	7.77399	109.029	C6H5O2	Benzosemiquinone	_	_	_	_	6.81837e+06	4.04822e+06	8.93162e+06	1.40458e+07	7.09155e+06	5.86956e+06	3.43752e+06	4.32087e+06	8.95678e+06	7.65706e+06	1.5137e+07	1.76949e+07	8.54439e+06	1.37637e+07	1.14442e+07	7.91599e+06	7.67893e+06	9.33577e+06	1.17329e+07	1.89168e+07	2.65798e+06	8.09682e+06	5.39601e+06	4.59402e+06	5.96791e+06	4.25133e+06	9.99275e+06	1.05595e+07	1.14397e+07	1.02727e+07	1.36757e+06	9.40289e+06	3.49968e+06	2.86865e+06	2.94827e+06	2.83497e+06	1.00275e+07	1.74609e+07	5.0676e+06
613	N	207.103	4.07216	208.11	C12H16O3	Benzyl (2R,3S)-2-methyl-3-hydroxybutanoate	_	_	_	_	2.55545e+06	3.34442e+06	2.78879e+06	2.47781e+06	2.69131e+06	3.52345e+06	2.09506e+06	3.70133e+06	1.98692e+06	3.10093e+06	2.59033e+06	3.16107e+06	2.69667e+06	2.06479e+06	3.83791e+06	2.94819e+06	4.43837e+06	4.38338e+06	4.07765e+06	2.75363e+06	2.31376e+06	3.0478e+06	3.17654e+06	2.54598e+06	2.14216e+06	4.10669e+06	3.21062e+06	4.06509e+06	2.92567e+06	3.71758e+06	1.83574e+06	3.36446e+06	2.56861e+06	1.5592e+06	2.02819e+06	3.63784e+06	3.84182e+06	3.62527e+06	2.90421e+06
614	P	209.117	5.27041	208.11	C12H16O3	Benzyl (2R,3S)-2-methyl-3-hydroxybutanoate	_	_	_	_	717120	676969	353751	590735	446108	3.08489e+06	2.60016e+06	1.55752e+06	888608	1.1876e+06	857600	861538	480767	357861	1.61462e+06	2.64204e+06	2.97853e+06	1.16832e+06	1.78295e+06	384701	927293	950652	494716	596180	692105	3.74115e+06	4.58647e+06	1.7889e+06	1.10441e+06	1.38064e+06	1.1407e+06	1.27208e+06	734081	584988	780139	3.81892e+06	4.84865e+06	1.44444e+06	1.81942e+06
4	N	78.9187	11.947	79.9262	BrH	Br-	_	_	_	_	2.33587e+07	2.45359e+07	2.78221e+07	2.68795e+07	2.70796e+07	2.5884e+07	2.64452e+07	2.81473e+07	2.6587e+07	2.98973e+07	2.25257e+07	2.6219e+07	2.58799e+07	2.35248e+07	2.98001e+07	2.66202e+07	2.72485e+07	2.84101e+07	2.8547e+07	2.62761e+07	2.19305e+07	2.41999e+07	2.61771e+07	2.64205e+07	2.53942e+07	2.98085e+07	3.00843e+07	2.9302e+07	3.24878e+07	3.0197e+07	2.26316e+07	2.52805e+07	2.66026e+07	2.70562e+07	2.65482e+07	2.83134e+07	2.97165e+07	2.97938e+07	3.32119e+07
120	P	110.071	15.0547	109.064	C5H7N3	Brunfelsamidine	_	_	_	_	4.61106e+06	2.2362e+06	3.88807e+06	3.33016e+06	1.12764e+06	8.19868e+06	8.90947e+06	1.48437e+07	5.56165e+06	3.39142e+06	4.08107e+06	2.10138e+06	4.15035e+06	3.27179e+06	1.82731e+06	1.44454e+07	8.39534e+06	4.34121e+06	2.13239e+06	3.56578e+06	1.03861e+07	5.81896e+06	3.61573e+06	3.71907e+06	3.88624e+06	1.37296e+07	1.98342e+07	1.41722e+07	1.687e+07	1.44888e+07	3.41845e+06	901779	3.69578e+06	505527	3.52222e+06	2.01891e+07	1.66047e+07	4.99601e+06	1.87359e+07
119	P	110.071	14.0521	109.064	C5H7N3	Brunfelsamidine	_	_	_	_	317843	680981	710808	585699	696205	558786	1.17036e+06	876936	778958	642488	628369	670831	671780	619498	769771	584001	1.09908e+06	540033	729295	671794	708150	665688	630374	638623	677149	828456	1.33904e+06	1.09963e+06	959275	907168	548411	538554	634829	659318	699979	882552	1.07417e+06	1.15144e+06	940576
121	P	110.071	15.1537	109.064	C5H7N3	Brunfelsamidine	_	_	_	_	5.1237e+06	3.32192e+06	3.70537e+06	3.1326e+06	4.5508e+06	8.80103e+06	1.81773e+07	1.55357e+07	7.56714e+06	4.54999e+06	3.91495e+06	3.5386e+06	2.83284e+06	2.54653e+06	2.8465e+06	1.50628e+07	1.63395e+07	2.7846e+06	2.92014e+06	3.36756e+06	1.21049e+07	1.46403e+07	3.40328e+06	3.56302e+06	3.68347e+06	1.5601e+07	2.09582e+07	1.51238e+07	1.90526e+07	1.52886e+07	3.93626e+06	4.1877e+06	3.50645e+06	2.24551e+06	3.3027e+06	2.09301e+07	1.75009e+07	8.01381e+06	2.07453e+07
854	P	307.176	6.58304	306.169	C15H22N4O3	Bz-Arg-OEt	_	_	_	_	214558	375073	298899	88413.5	54917.6	382489	164015	434553	325065	130699	268993	259818	294587	128605	834563	1.33811e+06	588326	725906	746606	96201.2	92662.3	164594	103670	32443.7	106091	705624	1.45974e+06	1.3863e+06	641144	1.11753e+06	85352.9	104986	76129.1	12451.5	47383.5	594766	865489	632193	377012
630	N	213.186	3.93841	214.193	C13H26O2	CAI-1	_	_	_	_	1.99542e+06	3.55786e+06	2.33378e+06	3.11638e+06	2.89108e+06	6.23173e+06	7.59113e+06	8.22338e+06	6.84781e+06	6.27989e+06	1.77282e+06	1.7313e+06	3.11338e+06	1.86442e+06	5.36411e+06	4.10791e+06	4.46362e+06	3.29157e+06	4.08702e+06	1.68425e+06	2.76837e+06	2.88998e+06	2.46762e+06	2.64107e+06	2.35903e+06	2.61087e+06	4.06194e+06	3.72416e+06	2.40711e+06	3.25125e+06	1.65413e+06	5.48273e+06	2.83137e+06	1.28536e+06	1.86268e+06	5.46763e+06	4.77494e+06	5.11924e+06	3.723e+06
964	N	359.223	3.92313	360.231	C23H28N4	Calycanthidine	_	_	_	_	5.17571e+06	4.36654e+06	5.47843e+06	4.23128e+06	5.58932e+06	8.95576e+06	8.34309e+06	1.38251e+07	7.75824e+06	1.1676e+07	4.57535e+06	3.88899e+06	6.24986e+06	6.69251e+06	1.89639e+07	1.2398e+07	7.16168e+06	9.38393e+06	1.25316e+07	5.64664e+06	5.77513e+06	5.6709e+06	8.41144e+06	6.90595e+06	7.02195e+06	6.35962e+06	7.27608e+06	1.38071e+07	7.40609e+06	1.44938e+07	6.86135e+06	1.03366e+07	9.66779e+06	7.15544e+06	6.14601e+06	9.17405e+06	8.26836e+06	1.09785e+07	1.10442e+07
970	P	366.116	11.8997	365.107	C18H17F2NO5	CGP 28-392	_	_	_	_	76234.2	20969.4	27141.4	18470.8	68953.2	384993	546783	910532	503226	160540	36650.8	30991.4	29325.4	28953.9	343205	495878	682016	415699	563296	26182	165326	163788	24983.5	55752.9	33848.5	634282	1.11348e+06	683085	471563	580996	48059.3	98343.6	40508.6	72661.2	12450.8	372698	540678	456333	719511
169	N	116.929	13.3505	117.936	CrH2O4	chromate	_	_	_	_	654853	4.56718e+06	2.70828e+06	4.01434e+06	5.0311e+06	2.83711e+06	5.63778e+06	4.05818e+06	5.74391e+06	5.13049e+06	1.80425e+06	4.79172e+06	2.40116e+06	5.26027e+06	4.87974e+06	4.54902e+06	5.05128e+06	2.46669e+06	3.49992e+06	4.78454e+06	5.60365e+06	5.66262e+06	2.60977e+06	4.09485e+06	4.99386e+06	4.15012e+06	4.7528e+06	2.46658e+06	2.82475e+06	4.90269e+06	4.78055e+06	4.97177e+06	2.58279e+06	4.25119e+06	4.90265e+06	4.19106e+06	3.51148e+06	1.71361e+06	3.11374e+06
987	P	370.295	4.97439	369.288	C21H39NO4	cis-5-Tetradecenoylcarnitine	_	_	_	Quaternary Amines	1.5083e+06	1.53265e+06	1.73961e+06	1.29253e+06	2.4833e+06	1.41241e+06	1.63447e+06	2.45403e+06	1.66677e+06	1.12203e+06	1.93265e+06	2.28862e+06	2.45059e+06	1.85242e+06	2.07623e+06	1.45681e+06	1.39706e+06	1.60049e+06	1.24448e+06	2.25681e+06	2.11556e+06	3.08376e+06	3.23965e+06	2.75216e+06	3.44123e+06	1.1866e+06	1.42989e+06	2.08394e+06	869352	1.7527e+06	3.0831e+06	3.85958e+06	3.25556e+06	3.54103e+06	3.55589e+06	1.26626e+06	1.15508e+06	1.44187e+06	1.25064e+06
1053	N	419.257	4.8227	420.264	C21H41O6P	CPA(18:0/0:0)	_	_	Membrane	Phospholipids	4.73602e+06	4.74929e+06	5.82144e+06	4.94017e+06	5.78067e+06	4.61699e+06	6.47505e+06	6.70192e+06	6.70807e+06	6.83398e+06	5.82825e+06	6.44808e+06	6.19749e+06	4.37902e+06	5.43392e+06	4.38448e+06	5.5337e+06	4.57091e+06	4.65251e+06	6.8037e+06	4.56971e+06	6.27307e+06	6.68686e+06	6.54366e+06	6.64642e+06	4.63227e+06	5.06537e+06	4.19387e+06	5.39508e+06	5.09192e+06	6.65695e+06	6.89816e+06	7.49702e+06	6.57542e+06	6.68834e+06	3.83336e+06	3.7169e+06	4.51119e+06	4.11841e+06
61	N	95.0501	4.03931	96.0575	C6H8O	Cyclohex-2-enone	_	_	_	_	2.68414e+06	3.14371e+06	2.91703e+06	2.43325e+06	2.58171e+06	4.19219e+06	2.51661e+06	4.33975e+06	2.50506e+06	2.79122e+06	2.27367e+06	2.64624e+06	2.69945e+06	1.83271e+06	3.82591e+06	3.6796e+06	5.5117e+06	6.05548e+06	4.9325e+06	2.49081e+06	2.40222e+06	2.57903e+06	3.18682e+06	2.53999e+06	2.16925e+06	4.10809e+06	3.96744e+06	4.98003e+06	3.65935e+06	4.59141e+06	2.01083e+06	3.4885e+06	3.25717e+06	1.63346e+06	2.472e+06	3.83808e+06	4.65487e+06	5.34138e+06	3.69191e+06
488	P	176.118	9.32288	175.111	C10H13N3	Debrisoquin	_	_	_	_	680512	1.95224e+06	1.99561e+06	6.87071e+06	576638	6.58658e+06	2.83964e+06	792806	1.6831e+06	1.51684e+07	509372	2.32816e+06	548480	1.77257e+06	1.18786e+06	47120.2	30923.7	727274	344662	234539	642291	1.85887e+06	565906	1.9775e+06	1.69941e+06	6697.69	3475.32	28225.5	5481.34	9699.7	1.48362e+06	1.76446e+06	193333	1.28687e+06	841286	4259.34	0	10803	5111.45
411	P	160.108	14.9977	159.101	C6H13N3O2	delta-Guanidinovaleric acid	_	_	_	_	2.10684e+06	4.35069e+06	4.46758e+06	2.98892e+06	6.25577e+06	1.43171e+07	6.32581e+06	1.73681e+07	1.41432e+07	1.60163e+07	3.4204e+06	2.36094e+06	4.85881e+06	1.8827e+06	5.77807e+06	3.7076e+06	2.11919e+06	5.58412e+06	5.00546e+06	2.73047e+06	3.02013e+06	6.00782e+06	4.77988e+06	1.79342e+06	1.82496e+06	1.42285e+06	1.21145e+06	2.30359e+06	1.47565e+06	1.64618e+06	1.81613e+06	2.47169e+06	2.21339e+06	2.60094e+06	1.28182e+06	880604	801742	2.23777e+06	752560
1056	N	421.273	4.7913	422.28	C21H43O6P	DHAP(18:0e)	_	_	_	_	1.32092e+06	1.45971e+06	1.71518e+06	1.46438e+06	1.13507e+06	969835	1.67713e+06	1.27336e+06	1.74255e+06	1.50688e+06	2.02211e+06	2.08972e+06	2.1272e+06	1.63467e+06	1.02289e+06	986873	1.22219e+06	1.43041e+06	1.71612e+06	1.84548e+06	2.48997e+06	3.32968e+06	3.36664e+06	2.90251e+06	3.27382e+06	1.4269e+06	1.18626e+06	1.28818e+06	1.66908e+06	1.39798e+06	3.65154e+06	4.54252e+06	4.83379e+06	3.51371e+06	4.07893e+06	1.17167e+06	1.22278e+06	2.0699e+06	1.30564e+06
596	N	201.077	4.97272	202.084	C9H14O5	Diethyl 2-methyl-3-oxosuccinate	_	_	_	_	1.13765e+06	1.33037e+06	1.27634e+06	1.3771e+06	995585	1.31882e+06	896344	1.25774e+06	1.26206e+06	1.2812e+06	1.27217e+06	1.89731e+06	1.18446e+06	1.02768e+06	1.08678e+06	1.74594e+06	1.52169e+06	2.8985e+06	2.51235e+06	1.43426e+06	1.13354e+06	1.71781e+06	2.03292e+06	1.29747e+06	1.28666e+06	1.22394e+06	1.70904e+06	1.5541e+06	1.27474e+06	1.36848e+06	773848	1.07374e+06	1.8228e+06	707396	1.00622e+06	1.69605e+06	1.99897e+06	3.05755e+06	1.00019e+06
595	N	201.077	4.79649	202.084	C9H14O5	Diethyl 2-methyl-3-oxosuccinate	_	_	_	_	1.07164e+06	788483	706688	1.28509e+06	1.61658e+06	1.20581e+06	848652	933574	1.19872e+06	1.19429e+06	1.19228e+06	1.90716e+06	569077	970038	540541	1.62355e+06	959602	2.80015e+06	2.44133e+06	1.47785e+06	1.07097e+06	1.63174e+06	2.04134e+06	1.37144e+06	1.21294e+06	691273	1.58405e+06	947535	787356	1.95889e+06	724020	1.51362e+06	1.81199e+06	671403	929921	1.57846e+06	1.86723e+06	2.94365e+06	700323
[truncated: 741 more rows]
[truncated: 9 more columns]
